# Supplementary material for: A quantitative estimation of the global translational activity in logarithmically growing yeast cells
Source: BMC Syst Biol. 2008 Oct 16;2:87. doi: 10.1186/1752-0509-2-87 (PMC2590609; doi:10.1186/1752-0509-2-87)
Supplement: Additional file 1 — Excel spreadsheet containing the literature datasets for protein abundance and protein half-lives, and the full curated dataset. [file 1752-0509-2-87-S1.xls]

## Sheet: Curated Dataset Construction
Entries in the curated dataset are colour-coded with reference to the steps shown below.
Protein abundances:
Studies were scaled to a common mean as described in the text. The average of all available scaled values was then used to create the curated dataset. (4242 entries).
All Proteins which could be successfully tagged with both GFP and TAP-tags, but where expression could be observed with neither tag, and where no published evidence to the contrary could be located, where assigned an abundance value of 0 (1333 entries).
For all remaining genes for which mRNA abundance values were available, the average ratio of experimental protein to mRNA abundances (3450 proteins/mRNA) was used to predict protein abundance (450 entries).
551 genes remain without assigned protein abundance.
mRNA abundances:
Five different transcriptome studies were scaled to match their mean mRNA abundance, and averages were calculated from values in the scaled studies (6025 entries).
551 entries remain without assigned mRNA abundance.
Protein half-lives:
Where available, data from the genome wide study by Belle et al. were used in the curated dataset. Where no data were available from Belle et al. but data were reported in other studies, these latter values were used (3178 entries).
For proteins with reported half-lives of >300 minutes, or where the literature only reported "no decay", the decay rate was set to 0 (388 entries).
For all other entries, the average decay rate of all experimentally determined entries was used as "best guess" (2760 entries).

## Sheet: Curated Dataset
ORF	Gene Name	Molecular Weight (Da)	Length (Amino Acids)	Protein Abundance (molecules per cell)	Protein decay rate (min-1)	mRNA Abundance (molecules per cell)
YAL001C	TFC3	132107	1160	104.588	0.00145926	0.91596		Total Number of Proteins per Cell: 53,212,766
YAL002W	VPS8	144961	1274	618.63	0.000890935	0.357966		Total Protein Content per Cell: 3.72 pg
YAL003W	EFB1	22627	206	190549	0.000890935	14.8764		Total Number of amino acid bonds per cell: 2.0x10^10
YAL004W		23739	215	0		1.16018
YAL005C	SSA1	69657	642	224317	0.00900191	5.87256		Re-synthesis to balance protein turnover (per minute):
YAL007C	ERP2	24063	215	15264.6	0.0141459	0.991641		Total number of proteins synthesized: 383543
YAL008W	FUN14	22063	198	1748.3	0.0266595	0.829456		Total number of Amino Acid Bonds Formed: 2.1x10^8
YAL009W	SPO7	30113	259	723.361	0.000890935	0.628927
YAL010C	MDM10	56250	493	1131.17	0.0161197	0.485146		Total synthesis to balance protein turnover and cell growth (per minute), for a doubling time of 90 minutes:
YAL011W	SWC3	72514	625	1156.96	0.0123776	0.358154
YAL012W	CYS3	42542	394	57773	0.000890935	4.44277		Total number of proteins synthesized: 793680
YAL013W	DEP1	48671	420	0		0.439444		Total number of Amino Acid Bonds Formed: 3.6x10^8
YAL014C	SYN8	29048	255	1754.17	0.000890935	0.508455
YAL015C	NTG1	45577	399	1473.89	0.000890935	0.427214
YAL016C-A		11223	104
YAL016C-B		7405	61
YAL016W	TPD3	70906	635	11972.9	0.00385082	1.26782
YAL017W	PSK1	152329	1356	811.941	0.231049	0.462122
YAL018C		37050	325	0		0.360004
YAL019W	FUN30	128506	1131	2468.72	0.0247553	0.490517
YAL019W-A		21605	189
YAL020C	ATS1	36481	333	0		0.343713
YAL021C	CCR4	94669	837	2228.01	0.00309441	0.681153
YAL022C	FUN26	58317	517	5857.94	0.231049	0.61957
YAL023C	PMT2	86869	759	3591.56	0.0113631	1.4169
YAL024C	LTE1	163149	1435	255.775	0.00481352	0.63734
YAL025C	MAK16	35694	306	0		1.14239
YAL026C	DRS2	153843	1355	1605.95	0.0346574	0.540907
YAL026C-A		17438	145
YAL027W		29769	261	982.321	0.0192541	0.551923
YAL028W	FRT2	58749	528	3922.29	0.000890935	0.33396
YAL029C	MYO4	169342	1471	1557.8	0.000890935	0.764492
YAL030W	SNC1	13201	117	0		1.14044
YAL031C	GIP4	86635	760	191.005	0.0407734	0.403883
YAL031W-A		11414	102
YAL032C	PRP45	42482	379	999.394	0.00146234	0.32307
YAL033W	POP5	19573	173	2798.02	0.0147478	0.811108
YAL034C	FUN19	47068	413	0		0.296877
YAL034C-B		13264	117
YAL034W-A	MTW1	33243	289	1661.89	0	0.47358
YAL035W	FUN12	112268	1002	21626.3	0.00215934	3.16836
YAL036C	RBG1	40701	369	7541.79	0.0121605	2.14629
YAL037C-A		3447	30
YAL037C-B		35788	324
YAL037W		30457	267	0		0.471392
YAL038W	CDC19	54544	500	407514	0	27.6129
YAL039C	CYC3	30081	269	1937.28	0.346574	0.931542
YAL040C	CLN3	64990	580	65.88	0.000890935	0.646683
YAL041W	CDC24	96939	854	1145.93	0.00949517	0.622633
YAL042C-A		13704	125
YAL042W	ERV46	46235	415	0		1.63682
YAL043C	PTA1	88472	785	2190.58	0.000890935	0.538498
YAL044C	GCV3	18795	170	4594.99	0.000890935	4.49964
YAL044W-A		12537	110	199.93	0.000890935
YAL045C		11648	102	0		1.19406
YAL046C		13356	118	217.489	5.97556e-06	0.903226
YAL047C	SPC72	72104	622	537.076	0	0.632505
YAL047W-A		12154	109
YAL048C	GEM1	75149	662	0		0.281611
YAL049C		27089	246	1509.55	0.00123776	1.43301
YAL051W	OAF1	118862	1047	1463.51	0.000890935	0.56769
YAL053W	FLC2	87462	783	347.857	0.0239016	1.13563
YAL054C	ACS1	79140	713	2429.57	0.0239016	0.177064
YAL055W	PEX22	19877	180	217.489	0.0099021	0.598736
YAL056C-A		12969	116
YAL056W	GPB2	98611	880	2100.78		0.608921
YAL058W	CNE1	56967	502	3998.54	0.00976264	0.79357
YAL059C-A		15839	140
YAL059W	ECM1	23935	212	2454.2	0.0192541	1.38277
YAL060W	BDH1	41538	382	7047.82	0.0101933	1.02699
YAL061W		46098	417	1596.2	0.000890935	0.592427
YAL062W	GDH3	49627	457	0		0.319618
YAL063C	FLO9	138072	1322	0		0.359055
YAL063C-A		11308	96
YAL064C-A		13885	126	0		0.856996
YAL064W		12772	108	0		1.06911
YAL064W-B		13273	126	0		0.651597
YAL065C		12919	128	0		0.258519
YAL066W		12113	102	0		1.46797
YAL067C	SEO1	68842	593	0		0.283606
YAL067W-A		8759	75
YAL068C		12850	120	0		1.40502
YAL068W-A		9656	84
YAL069W		11336	104	0		0.179902
YAR002C-A	ERP1	24723	219	15292.4	0.0210045	1.70204
YAR002W	NUP60	59039	539	3024.12	0.0462098	0.787322
YAR003W	SWD1	48654	426	761.64	0.0165035	0.668235
YAR007C	RFA1	70347	621	3443.86	0.0198042	0.628641
YAR008W	SEN34	31313	275	4539.24	0.000890935	1.31572
YAR014C	BUD14	79062	707	1391.63	0.0239016	0.501112
YAR015W	ADE1	34603	306	8887.1	0.00900191	1.68654
YAR018C	KIN3	51203	435	0		0.492405
YAR019C	CDC15	110283	974	1396.41	0.00635915	0.293263
YAR019W-A		12706	114
YAR020C	PAU7	5674	55	0		3.91458
YAR023C		20621	179	0		0.215589
YAR027W	UIP3	27116	235	1423.54	0.000890935	0.693741
YAR028W		26458	234	1586.59	0.0111798	0.32702
YAR029W		8910	74	0		0.0821643
YAR030C		13288	113	0		0.377218
YAR031W	PRM9	35073	298	217.489	0.00666488	0.277075
YAR033W	MST28	27091	234	0		0.387265
YAR035C-A		3320	26
YAR035W	YAT1	77765	687	0		0.233019
YAR042W	SWH1	135096	1188	0		0.343505
YAR047C		12896	106	0		0.317304
YAR050W	FLO1	160667	1537	14648.3	0.000890935	0.49853
YAR053W		11143	98	0		0.221614
YAR060C		12860	111	0		0.227267
YAR064W		11139	99	1280.87	0.000890935	0.441145
YAR066W		20593	203	0		0.401092
YAR068W		18011	161	0		0.888349
YAR069C		10917	97	0		0.276838
YAR070C		11605	99	0		0.48068
YAR071W	PHO11	52757	467	958.969	0.0693147	0.422683
YAR073W	IMD1	44386	403	0		1.03778
YAR075W		17003	157	0		1.71294
YBL001C	ECM15	11518	104	1594.35	0.0055899	2.53576
YBL002W	HTB2	14237	131	154456	0	8.28157
YBL003C	HTA2	13989	132	39212.4	0.00415058	10.1455
YBL004W	UTP20	287557	2493	2369.82	0.000890935	0.902568
YBL005W	PDR3	112570	976	139.77	0.0135911	0.177064
YBL006C	LDB7	19792	180	0		1.47009
YBL006W-A		5640	49
YBL007C	SLA1	135847	1244	4085.22	0.016906	1.04691
YBL008W	HIR1	93889	840	710.488	0.0141459	0.402973
YBL008W-A		9481	79
YBL009W	ALK2	76372	676	0		0.246493
YBL010C		32639	280	1111.08	0.00624457	0.271036
YBL011W	SCT1	85694	759	3059.8	0.00338121	0.516814
YBL012C		15301	133	0		0.529291
YBL013W	FMT1	44616	401	1141.46	0.000890935
YBL014C	RRN6	102033	894	199.429	0.0210045	0.370649
YBL015W	ACH1	58711	526	2352.56	0.115525	0.772874
YBL016W	FUS3	40772	353	5875.37	0.0161197	0.526323
YBL017C	PEP1	177776	1579	3448.35	0.0231049	0.834601
YBL018C	POP8	15512	133	4088.54	0.0154033	0.917306
YBL019W	APN2	59445	520	347.857	0.0173287	0.216611
YBL020W	RFT1	66210	574	0		0.54959
YBL021C	HAP3	16154	144	1396.03	0.0135911	0.431734
YBL022C	PIM1	127111	1133	6679.67	0.000890935	1.01347
YBL023C	MCM2	98779	868	10028	0.0055899	0.223738
YBL024W	NCL1	77878	684	9418.12	0.0192541	0.973974
YBL025W	RRN10	16505	145	1272.65		0.368885
YBL026W	LSM2	11163	95	2646.15	0.0223596	1.65446
YBL027W	RPL19B	21704	189	120698	0	10.617
YBL028C		12401	106	6768.83	0.00949517	0.877476
YBL029C-A		11161	94	1272.05	0.0577623
YBL029W		42604	376	1052.41		0.305047
YBL030C	PET9	34426	318	0		6.19326
YBL031W	SHE1	38015	338	221.823	0.000890935	0.239579
YBL032W	HEK2	41683	381	11037.1	0	0.874261
YBL033C	RIB1	38332	345	5597.2	0	0.717968
YBL034C	STU1	174176	1513	322.676	0.00693147	0.594066
YBL035C	POL12	78774	705	5078.69	0.0133298	0.397441
YBL036C		29123	257	3700.76	0	1.00146
YBL037W	APL3	115010	1025	1281.11	0.0147478	0.215664
YBL038W	MRPL16	26518	232	2420.1	0.0025114	0.945614
YBL039C	URA7	64710	579	23412.3	0.00178187	3.24857
YBL039C-A		3401	27
YBL039W-B		6873	59
YBL040C	ERD2	25762	219	24078.6	0.00722028	1.43049
YBL041W	PRE7	26871	241	0		2.11823
YBL042C	FUI1	72164	639	6703.2	0	0.84763
YBL043W	ECM13	28562	257	0		0.177064
YBL044W		13850	122	0		0.230004
YBL045C	COR1	50227	457	9130.59	0.00238195	1.22051
YBL046W	PSY4	50655	441	1171.13	0.0106638	0.34087
YBL047C	EDE1	150782	1381	6598.13	0.00936685	1.0053
YBL048W		12447	103	0		0.425217
YBL049W	MOH1	16085	138	0		0.135982
YBL050W	SEC17	32802	292	0		1.069
YBL051C	PIN4	73775	668	2837.13	0.0346574	0.436293
YBL052C	SAS3	97582	831	2566.71	0.099021	0.445048
YBL053W		13194	124	0		0.177064
YBL054W		59225	525	697.556	0.0385082	0.63518
YBL055C		47390	418	936.919	0.0119508	0.626092
YBL056W	PTC3	51389	468	11236.4	0.0128361	0.934499
YBL057C	PTH2	23128	214	1842.35	0.0203867	1.04677
YBL058W	SHP1	46987	423	2823.82	0.0111798	1.40896
YBL059C-A		12947	109	234.699	0.0119508
YBL059W		22278	193	523.188	0.00976264	0.379599
YBL060W		78767	687	941.987		0.27304
YBL061C	SKT5	77066	696	2901.85	0.0693147	0.831503
YBL062W		14415	126	0		0.526711
YBL063W	KIP1	125793	1111	47.7678	0.231049	0.377855
YBL064C	PRX1	29496	261	3174.6	0.00592433	1.23987
YBL065W		13830	114
YBL066C	SEF1	127991	1148	418.267	0.000890935	0.460536
YBL067C	UBP13	83864	747	104.588	0.0216608	0.477544
YBL068W	PRS4	35846	327	3903.31	0.00597541	1.38961
YBL068W-A		9173	78
YBL069W	AST1	48348	429	674.1	0.115525	0.464948
YBL070C		11547	106	0		2.82938
YBL071C		11539	102	0		0.451304
YBL071C-B		3853	32
YBL071W-A	KTI11	9356	82	8728.64	0.000890935
YBL072C	RPS8A	22489	200	150137	0	59.7552
YBL073W		12087	103	0		0.60991
YBL074C	AAR2	41688	355	6155.17	0.00277259	0.776597
YBL075C	SSA3	70546	649	2987.26	0.0117483	0.607812
YBL076C	ILS1	122982	1072	28565.5	0.00787667	2.5355
YBL077W		16327	143	0		1.76796
YBL078C	ATG8	13627	117	1688.41	0.00239843	0.621254
YBL079W	NUP170	169473	1502	1668.22	0.0346574	1.06246
YBL080C	PET112	61842	541	1168.36	0.000890935	0.164361
YBL081W		40767	368	0		0.513119
YBL082C	ALG3	52860	458	1243.1	0.0231049	0.360319
YBL083C		16159	141	0		0.555571
YBL084C	CDC27	85436	758	1235.31	0.231049	0.347985
YBL085W	BOI1	109294	980	1864.32	0.231049	0.854716
YBL086C		51996	466	332.328	0.0216608	0.289015
YBL087C	RPL23A	14473	137	91008.7	0	26.9719
YBL088C	TEL1	321565	2787	4044.05	0.000890935	0.744145
YBL089W	AVT5	50891	459	0		0.366604
YBL090W	MRP21	20394	177	1064.71	0.0105022	0.672683
YBL091C	MAP2	47502	421	2023.93	0.0192541	2.32332
YBL091C-A	SCS22	19678	175	300.701	0.0462098
YBL092W	RPL32	14771	130	63816	0	21.902
YBL093C	ROX3	24857	220	2861.76	0.00563534	0.752877
YBL094C		12079	110	0		0.446397
YBL095W		30545	270	591.764	0.0150684	0.408346
YBL096C		11087	102	0		0.645265
YBL097W	BRN1	86230	754	591.764	0.231049	0.554682
YBL098W	BNA4	52429	460	466.661	0.00396084	0.353496
YBL099W	ATP1	58617	545	20967.4	0.0141459	3.05962
YBL100C		11250	104
YBL100W-C		4642	39
YBL101C	ECM21	123608	1117	672.805	0.0101933	0.514603
YBL102W	SFT2	24274	215	873.349	0.000890935	1.44985
YBL103C	RTG3	54139	486	885.966	0.0192541	0.292342
YBL104C		117635	1038	527.527	0.000890935	0.402656
YBL105C	PKC1	131518	1151	2063.49	0.000890935	0.370267
YBL106C	SRO77	111677	1010	0		0.237467
YBL107C		22966	196	645.206	0.0866434	0.622592
YBL107W-A		4053	34
YBL108C-A		4524	42
YBL108W		11662	101	0		0.237119
YBL109W		12882	111	0		0.132431
YBL111C		76246	667	234.699	0.000890935	0.397794
YBL112C		11974	105	0		0.903886
YBL113C		86976	792	0		2.45073
YBL113W-A		18616	160
YBR001C	NTH2	89679	780	2101.85	0.0239016	0.292202
YBR002C	RER2	32693	286	5165.98	0.000890935	0.659656
YBR003W	COQ1	52559	473	1217.77	0.0108304	0.705381
YBR004C	GPI18	50772	433	0		0.685991
YBR005W	RCR1	23886	213	699.3	0.000890935	1.0782
YBR006W	UGA2	54189	497	1220.97		0.353904
YBR007C	DSF2	82408	736	316.614	0.0346574	0.294058
YBR008C	FLR1	61628	548	3784.15	0.000890935	1.09686
YBR009C	HHF1	11368	103	232689	0.0111798	8.64947
YBR010W	HHT1	15356	136	179162	0	27.1541
YBR011C	IPP1	32299	287	55884.2	0.000784991	6.24881
YBR012C		16067	139	0		0.457507
YBR013C		14481	129	7704.74	0.000890935	0.489445
YBR014C		22565	203	4056.49	0.000890935	1.17579
YBR015C	MNN2	67773	597	3640.47	0.0462098	0.642873
YBR016W		14617	128	1170.27	0.00707293	2.01351
YBR017C	KAP104	103680	918	1899.88	0.016906	0.628491
YBR018C	GAL7	42385	366	0		0.244223
YBR019C	GAL10	78195	699	0		0.473362
YBR020W	GAL1	57944	528	0		0.357931
YBR021W	FUR4	71735	633	0		0.359929
YBR022W	POA1	19938	177	982.321	0.0106638	0.552861
YBR023C	CHS3	131600	1165	1904.32	0.0141459	0.953642
YBR024W	SCO2	34888	301	1247.39	0.053319	0.50851
YBR025C		44174	394	33235.7	0.00509667	6.0244
YBR026C	ETR1	42067	380	1314.13	0.0301368	0.759924
YBR027C		12841	110	0		0.265266
YBR028C		59591	525	1796.19	0.0108304	0.458401
YBR029C	CDS1	51822	457	0		1.64418
YBR030W		62593	552	6621.76	0.0187337	0.288376
YBR031W	RPL4A	39092	362	244233	0	37.1611
YBR032W		11485	100	0		0.338463
YBR033W	EDS1	103396	919	0		0.481163
YBR034C	HMT1	39786	348	19175	0.0161197	2.00794
YBR035C	PDX3	26908	228	0		2.16638
YBR036C	CSG2	45442	410	10770.9	0.0223596	1.6192
YBR037C	SCO1	33166	295	1518.66	0.00936685	0.387293
YBR038W	CHS2	109881	963	0		1.27077
YBR039W	ATP3	34350	311	17719.3	0	2.95326
YBR040W	FIG1	33775	298	0		0.186034
YBR041W	FAT1	77140	669	14185.7	0.000890935	1.03938
YBR042C	CST26	45515	397	1688.41	0.000890935	0.898921
YBR043C	QDR3	77300	689	234.699	0.0231049	0.389879
YBR044C	TCM62	64258	573	0		0.225649
YBR045C	GIP1	65837	573
YBR046C	ZTA1	37018	334	1093.98	0.346574	0.618028
YBR047W		20512	175	1811.83	0.000890935	0.277119
YBR048W	RPS11B	17749	156	61339.4	0	11.6143
YBR049C	REB1	91874	810	6372.16	0.0577623	0.903572
YBR050C	REG2	38747	338	0		0.380655
YBR051W		13438	116	0		0.344559
YBR052C	RFS1	22921	210	5356.29	0	1.59251
YBR053C		40295	358	3523.45	0.0346574	0.761269
YBR054W	YRO2	38719	344	3536.61	0.00835117	2.42346
YBR055C	PRP6	104228	899	2851.36	0.346574	0.387429
YBR056C-B		5740	52
YBR056W		57822	501	1646.77	0.231049	0.467039
YBR056W-A		7328	66
YBR057C	MUM2	41433	366	2856.13	0.0173287	0.248294
YBR058C	UBP14	88629	781	2397.46	0.017773	0.385353
YBR058C-A	TSC3	9579	80	1852.2	0.000890935
YBR059C	AKL1	123989	1108	6107.63	0.0052912	0.53639
YBR060C	ORC2	71238	620	895.364	0.0277259	0.252436
YBR061C	TRM7	34700	310	2429.78	0.017773	0.686407
YBR062C		20596	180	163.558	0.0866434	1.4794
YBR063C		46444	404	0		0.436247
YBR064W		16039	142	0		0.982526
YBR065C	ECM2	40924	364	3575.31	0.016906	0.224332
YBR066C	NRG2	25009	220	591.764	0.0693147	0.630644
YBR067C	TIP1	20727	210	20227.8	0.00297488	4.45501
YBR068C	BAP2	67670	609	17671.8	0.0385082	1.53521
YBR069C	TAT1	68757	619	6401.31	0.0165035	1.44529
YBR070C	ALG14	27035	237	1040.04	0.0161197	0.724935
YBR071W		23548	211	1006.03	0.231049	0.636096
YBR072C-A		6143	53
YBR072W	HSP26	23879	214	8533.4	0	0.950696
YBR073W	RDH54	104152	924	891.457	0.0231049	0.983209
YBR074W		111067	976	5347.06	0.000890935	0.292213
YBR076C-A		10625	88
YBR076W	ECM8	40178	339	0		0.391968
YBR077C	SLM4	18354	162	2733.77	0.00128599	0.754948
YBR078W	ECM33	48236	468	0		4.29468
YBR079C	RPG1	110343	964	39333.4	0.000890935	1.30329
YBR080C	SEC18	84055	758	4718.61	0.0187337	0.725105
YBR081C	SPT7	152616	1332	1426.27	0.00359144	0.496285
YBR082C	UBC4	16456	148	11718.3	0.0577623	7.24524
YBR083W	TEC1	55157	486	445.022	0.000890935	0.528591
YBR084C-A	RPL19A	21704	189	115271	0	5.27966
YBR084W	MIS1	106216	975	6281.72	0.00949517	1.53098
YBR085C-A		9404	85	7471.8	0.000890935
YBR085W	AAC3	33313	307	910.292	0.033007	0.686302
YBR086C	IST2	105853	946	1845.9	0.00143806	2.65798
YBR087W	RFC5	39941	354	2030.57	0.00502281	1.09503
YBR088C	POL30	28916	258	22442.1	0.000890935	2.251
YBR089C-A	NHP6B	11575	99	4879.47	0.00672958	0.324263
YBR089W		22094	199	0		0.623424
YBR090C		14307	122	10042.2	0.000890935	2.19558
YBR091C	MRS5	12284	109	0		0.66633
YBR092C	PHO3	52776	467	957.271	0.0770164	2.19624
YBR093C	PHO5	52858	467	934.456	0.0385082	0.4058
YBR094W	PBY1	86438	753	1077.98	0.346574	0.31174
YBR095C	RXT2	48629	430	1103.5	0.00962704	0.412991
YBR096W		27092	230	1636.32	0.0216608	1.8734
YBR097W	VPS15	166357	1454	563.488	0.346574	0.786484
YBR098W	MMS4	78763	691	0		0.924512
YBR099C		14784	127	0		0.290107
YBR101C	FES1	32604	290	10698.6	0.00450096	1.70607
YBR102C	EXO84	85537	753	856.8	0.000890935	0.259491
YBR103C-A		5602	47
YBR103W	SIF2	59161	535	1358.16	0.017773	0.404393
YBR104W	YMC2	36555	329	885.966	0.0433217	0.611086
YBR105C	VID24	41245	362	5097.37	0	0.844012
YBR106W	PHO88	21137	188	43085.8	0.00686284	9.90893
YBR107C	IML3	28066	245	104.588	0.000890935	0.401433
YBR108W		103834	947	351.52	0.000890935	0.270904
YBR109C	CMD1	16135	147	22617	0.000890935	4.29851
YBR109W-A		8558	74
YBR110W	ALG1	51929	449	1575.09	0.000890935	0.531994
YBR111C	YSA1	26087	231	6155.13	0.00357292	2.83035
YBR111W-A	SUS1	11084	96
YBR112C	CYC8	107201	966	3267.7	0.053319	0.541177
YBR113W		18098	160	0		0.442597
YBR114W	RAD16	91430	790	308.857	0.0210045	0.309015
YBR115C	LYS2	155344	1392	6680.5	0.00592433	2.19311
YBR116C		20215	175
YBR117C	TKL2	75029	681	125.001	0.000890935	0.164474
YBR118W	TEF2	50032	458	487518	0.0231049	44.6177
YBR119W	MUD1	34378	298	2476.8	0	0.554376
YBR120C	CBP6	18679	162	2199.8	0.000741334	0.867465
YBR121C	GRS1	75410	667	49865.8	0.0157533	3.85867
YBR121C-A		6235	52
YBR122C	MRPL36	20091	177	2104.2	0.0247553	0.896222
YBR123C	TFC1	73553	649	6980.87	0.0315067	0.422363
YBR124W		13219	119	0		0.304903
YBR125C	PTC4	44175	393	125.001	0.0111798	0.552008
YBR126C	TPS1	56147	495	12633.9	0	1.83324
YBR126W-A		7759	68
YBR126W-B		5170	47
YBR127C	VMA2	57749	517	59177	0.0239016	3.7992
YBR128C	ATG14	40453	344	0		0.290946
YBR129C	OPY1	37739	328	1314.13	0.0770164	0.756084
YBR130C	SHE3	47416	425	1464.08	0.0099021	0.540176
YBR131C-A		3679	29
YBR131W	CCZ1	80732	704	3887.78	0.0231049	0.207613
YBR132C	AGP2	67261	596	2110.5	0.00778817	0.228417
YBR133C	HSL7	95152	827	994.195	0.0495105	0.571986
YBR134W		15524	133
YBR135W	CKS1	17795	150	5058.22	0.0133298	0.806848
YBR136W	MEC1	273339	2368	451.853	0.000890935	1.39993
YBR137W		20484	179	1006.03	0.0433217	0.731626
YBR138C		60458	524	163.558	0.138629	0.207553
YBR139W		57638	508	1191.07	0.0385082	0.746855
YBR140C	IRA1	350976	3092	423.508	0.000890935	0.698852
YBR141C		38539	337	523.188	0.053319	0.36874
YBR141W-A		3562	31
YBR142W	MAK5	87047	773	1549.35	0.00545785	1.29465
YBR143C	SUP45	49005	437	20013.5	0.0111798	2.89764
YBR144C		12318	104	0		0.412694
YBR145W	ADH5	37648	351	2106.99	0.000890935	1.6921
YBR146W	MRPS9	31925	278	0		1.05417
YBR147W		33496	296	0		0.716473
YBR148W	YSW1	70174	609	0		0.26265
YBR149W	ARA1	38883	344	13317.3	0.00722028	1.78116
YBR150C	TBS1	126902	1094	480.947	0.00949517	0.298292
YBR151W	APD1	35759	316	1884.81	0.0126027	1.08629
YBR152W	SPP381	33772	291	1685.83	0.0154033	0.384475
YBR153W	RIB7	27116	244	0		0.512695
YBR154C	RPB5	25079	215	0		2.95264
YBR155W	CNS1	44112	385	2005.34	0.0210045	0.705702
YBR156C	SLI15	79185	698	263.115	0.053319	0.381285
YBR157C	ICS2	28772	255	0		0.403411
YBR158W	AMN1	62686	549	2233.15	0.0407734	2.10966
YBR159W		38708	347	21831.9	0.000701566	3.57608
YBR160W	CDC28	34061	298	5389.61	0	1.14668
YBR161W	CSH1	44382	376	4924.38	0.000890935	0.291515
YBR162C	TOS1	47994	455	7841.07	0.0103455	3.75422
YBR162W-A	YSY6	7365	65	1139.59	0.173287	1.51936
YBR163W	DEM1	67569	585	1808.52	0.0256721	0.492108
YBR164C	ARL1	20434	183	4751.51	0	1.5223
YBR165W	UBS1	32197	277	0		0.605081
YBR166C	TYR1	50923	452	1983.94	0.00877401	0.659774
YBR167C	POP7	15814	140	1898.07		0.550166
YBR168W	PEX32	48578	413	863.201	0.0141459	0.250203
YBR169C	SSE2	77620	693	3010.77	0.000131978	0.500642
YBR170C	NPL4	65782	580	1548.63	0.0239016	0.45392
YBR171W	SEC66	24231	206	7212.75	0	1.734
YBR172C	SMY2	81396	740	2337	0.0364814	0.646045
YBR173C	UMP1	16760	148	2305.66	0.0407734	1.5875
YBR174C		11457	104	0		0.557507
YBR175W	SWD3	34753	315	1982.98	0.000586915	0.574776
YBR176W	ECM31	34465	312	1191.07	0.00587413	0.314283
YBR177C	EHT1	51255	451	2821.42	0	1.23011
YBR178W		14440	124	0		0.735618
YBR179C	FZO1	97807	855	852.978	0.0288811	0.355431
YBR180W	DTR1	63406	572	0		0.235785
YBR181C	RPS6B	26996	236	17947.4	0	16.2579
YBR182C	SMP1	49414	452	0		0.199361
YBR182C-A		7379	64
YBR183W	YPC1	36419	316	0		0.78067
YBR184W		60642	523	480.081	0.000890935	0.354747
YBR185C	MBA1	31811	278	1886.63	0.00370667	0.842062
YBR186W	PCH2	63460	564	0		0.450913
YBR187W		30340	280	2199.36	0.000890935	2.50613
YBR188C	NTC20	15970	140	894.143	0	0.42803
YBR189W	RPS9B	22298	195	132654	0	11.6587
YBR190W		11027	103	0		0.310177
YBR191W	RPL21A	18242	160	59046.6	0	56.3839
YBR191W-A		3109	24
YBR192W	RIM2	42101	377	1767.35	0.000890935	0.512275
YBR193C	MED8	25268	223	1723.8	0	0.474417
YBR194W		14234	123	1141.7		0.330927
YBR195C	MSI1	47364	422	125.001	0.0223596	0.415124
YBR196C	PGI1	61299	554	204268	0.00128361	9.22615
YBR196C-A		6255	49
YBR196C-B		3925	34
YBR197C		24203	217	1145.53	0.0074532	0.346349
YBR198C	TAF5	88967	798	12460.8	0.033007	0.615602
YBR199W	KTR4	54556	464	2731.91	0.0577623	0.982147
YBR200W	BEM1	61605	551	3642	0.0364814	0.449664
YBR200W-A		6460	54
YBR201C-A		7718	67
YBR201W	DER1	24391	211	199.93	0.231049	0.681813
YBR202W	CDC47	94874	845	9542.89	0.000890935	0.378573
YBR203W	COS111	104503	924	0		0.288114
YBR204C		43316	375	0		0.410787
YBR205W	KTR3	47482	404	683.332	0.0407734	1.11341
YBR206W		11838	107	0		1.56695
YBR207W	FTH1	51494	465	2799.78	0.0115525	1.40732
YBR208C	DUR1,2	201830	1835	2009.89	0.0154033	0.766224
YBR209W		12127	105
YBR210W	ERV15	16347	142	0		1.1721
YBR211C	AME1	37461	324	1068.85	0.0101933	0.777611
YBR212W	NGR1	75023	672	1499.64	0.0247553	0.409212
YBR213W	MET8	31917	274	0		0.525226
YBR214W	SDS24	57187	527	10315.7	0.0128361	0.596878
YBR215W	HPC2	67775	625	199.93	0.0433217	0.698665
YBR216C	YBP1	77740	674	1924.75	0.0301368	0.446507
YBR217W	ATG12	21106	186	0		1.31618
YBR218C	PYC2	130166	1180	12206.7	0.0173287	0.97046
YBR219C		14787	127	0		0.812812
YBR220C		63009	560	0		0.752636
YBR221C	PDB1	40053	366	7624.01	0.00962704	4.06124
YBR221W-A		4086	34
YBR222C	PCS60	60488	543	5580.42	0.0256721	0.591482
YBR223C	TDP1	62333	544	1791.41	0.000890935	0.962629
YBR223W-A		4380	39
YBR224W		19323	171	0		1.60245
YBR225W		101235	900	523.188	0.0770164	0.635109
YBR226C		15803	136	0		0.495248
YBR227C	MCX1	57945	520	5018.2	0.00835117	0.310607
YBR228W	SLX1	35856	304	0		0.407367
YBR229C	ROT2	110265	954	199.93	0.0256721	0.456741
YBR230C	OM14	14609	134	3989.57	0	2.19347
YBR230W-A		7615	66
YBR231C	SWC5	34343	303	1412.69	0.0315067	0.336699
YBR232C		12749	119	0		0.306086
YBR233W	PBP2	45782	413	1336.19	0.0192541	0.233019
YBR233W-A	DAD3	10848	94	899.176	0.00304012
YBR234C	ARC40	42475	384	4347.98	0.0105022	1.26028
YBR235W		123997	1120	1188.83		0.344589
YBR236C	ABD1	50341	436	945	0.000890935	0.671224
YBR237W	PRP5	96358	849	578.751	0.000890935	0.303195
YBR238C		83761	731	1080.52	0.0364814	0.44124
YBR239C		60310	529	71.8443	0.0433217	0.201755
YBR240C	THI2	51822	450	0		0.135692
YBR241C		53525	488	1278.9	0.00805985	0.686499
YBR242W		27576	238	1633.13	0.0210045	0.970277
YBR243C	ALG7	50367	448	0		0.496739
YBR244W	GPX2	18406	162	3757.96	0.00412588	1.95786
YBR245C	ISW1	131101	1129	1797.48	0.0187337	0.385332
YBR246W		43308	387	3516.64	0.00835117	0.591517
YBR247C	ENP1	55136	483	11595.4	0.0198042	0.637982
YBR248C	HIS7	61068	552	11208	0.0123776	0.873964
YBR249C	ARO4	39749	370	23290.8	0.00976264	5.39992
YBR250W	SPO23	59919	523	825.275	0.000890935	0.222942
YBR251W	MRPS5	34883	307	3229.93	0.00344849	0.34109
YBR252W	DUT1	15307	147	2969.01	0	2.56396
YBR253W	SRB6	13863	121	1495.69	0.00393834	0.645951
YBR254C	TRS20	19700	175	903.067	0.000890935	1.1491
YBR255C-A		13741	120
YBR255W		79027	694	332.328	0.231049	0.330917
YBR256C	RIB5	26196	238	6134.64	0.00247553	1.19862
YBR257W	POP4	32881	279	0		0.584827
YBR258C	SHG1	16429	142	1280.87	0.0154033	0.402242
YBR259W		80426	688	1370.32		0.397194
YBR260C	RGD1	74618	666	1341.19	0.0154033	0.355969
YBR261C		26068	232	2570.6	0	1.13133
YBR262C		12388	106	2188.77	0	1.48813
YBR263W	SHM1	53686	490	6105.5	0.0161197	1.84667
YBR264C	YPT10	21834	199	1145.53	0.0121605	0.693019
YBR265W	TSC10	35986	320	3919.22	0.00336479	0.817162
YBR266C	SLM6	16042	150	284.573	0.0630134	0.398106
YBR267W	REI1	45834	393	3193.23	0.00597541	0.695521
YBR268W	MRPL37	11949	105	1141.6	0	1.39455
YBR269C		15504	138	1909.35	0.000890935	1.04705
YBR270C		61301	545	0		0.222486
YBR271W		47976	419	181.973	0.00866434	0.449028
YBR272C	HSM3	55542	480	549.526	0.0462098	0.349078
YBR273C	UBX7	50030	436	1842.35	0.0147478	0.746463
YBR274W	CHK1	60016	527	2121.47	0.0231049	0.649463
YBR275C	RIF1	217959	1916	1281.5	0.000890935	0.283774
YBR276C	PPS1	91684	807	0		0.776428
YBR277C		14650	133
YBR278W	DPB3	22665	201	658.391	0.000596512	0.639588
YBR279W	PAF1	51800	445	2216.62	0.00592433	0.980713
YBR280C	SAF1	70495	637	0		0.283484
YBR281C	DUG2	98070	878	3055.89	0.0123776	0.269622
YBR282W	MRPL27	16492	146	1488.27	0.00525112	0.894484
YBR283C	SSH1	53311	490	9720.68	0.000890935	2.43517
YBR284W		92903	797	0		0.413662
YBR285W		16833	144	0		0.320919
YBR286W	APE3	60137	537	2893.92	0.0770164	6.73744
YBR287W		47506	427	3880.57	0.0239016	1.11404
YBR288C	APM3	54879	483	1829.51	0.00877401	0.59413
YBR289W	SNF5	102556	905	1359.6	0.231049	0.292791
YBR290W	BSD2	35763	321	2153.06	0.0144406	0.762074
YBR291C	CTP1	32173	299	5993.62	0.000890935	1.73728
YBR292C		14420	123	0		0.348259
YBR293W	VBA2	51676	474	7928	0.000890935	0.494426
YBR294W	SUL1	95950	859	0		0.211634
YBR295W	PCA1	131838	1216	2708.48	0.000890935	0.210452
YBR296C	PHO89	62653	574	785.241	0.000890935	0.227606
YBR296C-A		4514	39
YBR297W	MAL33	54193	468	0		0.168614
YBR298C	MAL31	68262	614	0		0.19673
YBR298C-A		8407	73
YBR299W	MAL32	68142	584	3386.31	0.0165035	0.449754
YBR300C		18881	165	0		0.17284
YBR301W	DAN3	12847	120	0		0.486999
YBR302C	COS2	45165	379	5896.22		1.70905
YCL001W	RER1	22270	188	2708.21	0.000890935	4.33334
YCL001W-A		17817	153	0		0.272786
YCL001W-B		9572	84
YCL002C		29018	251	0		0.712383
YCL004W	PGS1	59370	521	0		0.370667
YCL005W	LDB16	29023	256	125.001	0.0165035	0.597335
YCL005W-A	VMA9	8381	73
YCL007C		15469	130	0		1.23266
YCL008C	STP22	43330	385	1145.53	0.0150684	0.618357
YCL009C	ILV6	33986	309	7567	0.0066014	2.44598
YCL010C	SGF29	29381	259	1404.3	0.0165035	0.861772
YCL011C	GBP2	48728	427	1246.81	0.0113631	2.61586
YCL012C		15588	134
YCL014W	BUD3	184717	1636	1427.69	0.0866434	0.413823
YCL016C	DCC1	44073	380	1390.94	0.0110023	0.272128
YCL017C	NFS1	54467	497	2731.87	0.0115525	1.93304
YCL018W	LEU2	38952	364	0		2.45507
YCL021W-A		14614	125
YCL022C		18906	171	0		0.409178
YCL023C		13531	115	0		0.220569
YCL024W	KCC4	116473	1037	452.264	0.0315067	0.177064
YCL025C	AGP1	69671	633	12347.3	0.0364814	1.26918
YCL026C-A	FRM2	21232	193	1352.29	0.000890935	0.391968
YCL026C-B		20994	193
YCL027W	FUS1	57779	512	1732.3	0.000890935	0.502116
YCL028W	RNQ1	42580	405	2114.08	0.0135911	0.707522
YCL029C	BIK1	51092	440	251.596	0.00900191	0.479329
YCL030C	HIS4	87721	799	9984.79	0.000890935	5.24177
YCL031C	RRP7	34470	297	3230.59	0.00686284	2.36963
YCL032W	STE50	38970	346	1401.83	0.017773	0.5229
YCL033C		19279	168	671.51	0	1.43248
YCL034W	LSB5	39872	354	6936.65		2.01062
YCL035C	GRX1	12380	110	7021.55	0	5.14726
YCL036W	GFD2	64913	566	0		0.963575
YCL037C	SRO9	48060	434	24076.7	0.000890935	3.47026
YCL038C	ATG22	58843	528	0		0.467864
YCL039W	GID7	84516	745	1006.03	0.0301368	1.01815
YCL040W	GLK1	55377	500	9133.67	0.00488132	9.69643
YCL041C		19050	164	0		0.493751
YCL042W		13360	119	0		0.545841
YCL043C	PDI1	58227	522	3860.97	0.0866434	7.45419
YCL044C	MGR1	47156	417	2865.21	0.00700149	0.804141
YCL045C		87181	760	4498.55	0.0144406	2.12305
YCL046W		12049	107	0		0.838044
YCL047C		29673	258	697.556	0.0033007	0.807652
YCL048W	SPS22	52007	463	0		0.423617
YCL048W-A		7798	79
YCL049C		35651	312	550.875	0.0364814	0.940039
YCL050C	APA1	36492	321	33868.3	0.00568153	5.56812
YCL051W	LRE1	64791	583	0		0.825287
YCL052C	PBN1	47923	416	2597.47	0	1.17665
YCL054W	SPB1	96484	841	674.577	0.000890935	1.54688
YCL055W	KAR4	38672	335	1486.67	0.0407734	0.936649
YCL056C		16593	144	4406.4	0.0187337	1.27722
YCL057C-A		10408	97
YCL057W	PRD1	81933	712	4789.77	0.0110023	1.81362
YCL058C	FYV5	17139	152	0		0.757344
YCL058W-A		12739	113
YCL059C	KRR1	37159	316	4191.21	0.00362904	1.58343
YCL061C	MRC1	124325	1096	605.235	0.00707293	0.559409
YCL063W	VAC17	47843	423	750.242	0.0223596	0.217462
YCL064C	CHA1	39301	360	16848.1	0.0099021	3.87295
YCL065W		14351	122	0		1.77311
YCL066W	HMLALPHA1	20413	175	0		0.21434
YCL067C	HMLALPHA2	24282	210	1670.8	0.000890935	1.09584
YCL068C		30222	260	0		0.147919
YCL069W	VBA3	50225	458	2522.35	0.000890935	0.140304
YCL073C		68920	615	0		0.550479
YCL076W		28249	247	0		0.316874
YCR001W		12514	104	0		0.641473
YCR002C	CDC10	37025	322	9278.19	0.000890935	1.60744
YCR003W	MRPL32	21437	183	1987.52	0.00308065	0.789927
YCR004C	YCP4	26350	247	9933.79	0.000890935	2.09231
YCR005C	CIT2	51413	460	1943.18	0.0231049	2.57804
YCR006C		18291	157	0		0.233005
YCR007C		27564	239	0		0.208907
YCR008W	SAT4	66665	603	861.47	0.0577623	0.585218
YCR009C	RVS161	30250	265	7787.28	0.0138629	1.59227
YCR010C	ADY2	30726	283	0		0.594694
YCR011C	ADP1	117230	1049	1075.58	0	0.641703
YCR012W	PGK1	44738	416	678576	0.00348315	46.2428
YCR013C		22779	215	0		9.383
YCR014C	POL4	67527	582	0		0.321032
YCR015C		36278	317	0		0.430721
YCR016W		33593	290	1806.1	0.0101933	1.38951
YCR017C	CWH43	107882	953	814.605	0.00100602	1.01055
YCR018C	SRD1	25514	221	1760.67	0.346574	0.622764
YCR018C-A		9467	84	9374.4	0.000890935
YCR019W	MAK32	40783	363	0		0.224796
YCR020C	PET18	25223	215	163.558	0.0106638	0.479019
YCR020C-A	MAK31	9724	88	1801.62	0.000890935	0.406291
YCR020W-B	HTL1	9179	78	3366.84	0.0231049
YCR021C	HSP30	37044	332	3680.59	0.000890935	5.11571
YCR022C		13176	114	0		0.311419
YCR023C		69217	611	2556.17		0.740919
YCR024C	SLM5	56784	492	658.391	0.0256721	0.253719
YCR024C-A	PMP1	4501	40	93822.7	0.000890935	3.51417
YCR024C-B		10612	88
YCR025C		16064	136	0		0.460819
YCR026C	NPP1	84733	742	2874.29	0.0630134	0.754986
YCR027C	RHB1	23338	209	1177.59	0.0203867	0.266461
YCR028C	FEN2	58256	512	2104.2	0.000890935	0.770182
YCR028C-A	RIM1	15386	135	4025.8	0.000890935	2.04393
YCR030C	SYP1	96137	870	3009.08	0	0.336155
YCR031C	RPS14A	14537	137	91161.4	0	26.7548
YCR032W	BPH1	250870	2167	2977.16	0.000890935	0.437071
YCR033W	SNT1	138396	1226	332.328	0.000890935	0.770091
YCR034W	FEN1	40002	347	10526.4	0	3.02983
YCR035C	RRP43	44011	394	2810.59	0.00707293	1.20046
YCR036W	RBK1	36924	333	1732.23	0.0113631	0.543928
YCR037C	PHO87	102539	923	401.42	0.0693147	1.00857
YCR038C	BUD5	75045	642	1770.93	0.00568153	0.11574
YCR038W-A		4826	41	39004.3	0.000890935
YCR039C	MATALPHA2	24282	210	4015.89		1.16402
YCR040W	MATALPHA1	20413	175	0		0.257813
YCR041W		12886	110	0		0.511072
YCR042C	TAF2	161470	1407	970.411	0.00509667	0.469377
YCR043C		14779	127	3870.6	0.0256721	1.21703
YCR044C	PER1	42541	357	2175.23	0	0.657997
YCR045C		55068	491	0		0.661779
YCR045W-A		12711	116
YCR046C	IMG1	19394	169	2758.8	0.00296217	0.750842
YCR047C	BUD23	30742	275	1866.63	0.0157533	0.931522
YCR047W-A		7510	68
YCR048W	ARE1	71613	610	1879.47	0.0192541	0.544773
YCR049C		15993	148	0		0.555914
YCR050C		11717	102	0		0.358358
YCR051W		24694	222	1000.15	0.000890935	1.6791
YCR052W	RSC6	54165	483	1439.2	0.0203867	0.326475
YCR053W	THR4	57474	514	40847.3	0.00468343	3.64578
YCR054C	CTR86	65205	563	3885.65	0.00796721	0.198781
YCR057C	PWP2	103982	923	7388.8	0	0.598183
YCR059C	YIH1	29017	258	2181.62	0.0165035	0.701337
YCR060W	TAH1	12511	111	1171.12	0.0147478	1.28249
YCR061W		70921	631	1466.47	0.000890935	0.425062
YCR063W	BUD31	18447	157	1712.78	0.0266595	0.211871
YCR064C		15776	136	0		0.538547
YCR065W	HCM1	63647	564	506.301	0.0462098	0.470108
YCR066W	RAD18	55230	487	172.827	0.0315067	0.235415
YCR067C	SED4	114078	1065	1033.2	0.0111798	0.558285
YCR068W	ATG15	58435	520	2570.6	0.0577623	0.155387
YCR069W	CPR4	35780	318	856.8	0.016906	0.763767
YCR071C	IMG2	16380	146	1444.83	0.00364814	0.681701
YCR072C	RSA4	57025	515	0		0.670901
YCR073C	SSK22	152716	1331	47.7678	0.000890935	0.349887
YCR073W-A	SOL2	34501	315	970.411	0.0154033	0.312722
YCR075C	ERS1	30116	260	0		0.428997
YCR075W-A		8097	75
YCR076C		26756	250	300.701	0.000890935	0.672266
YCR077C	PAT1	88495	796	2181.19	0.0462098	0.761896
YCR079W	PTC6	49420	442	363.214	0.0103455	0.693269
YCR081C-A		8982	78
YCR081W	SRB8	166859	1427	1455.94	0.016906	0.24234
YCR082W	AHC2	15117	128	824.393	0.033007	1.74864
YCR083W	TRX3	14432	127	849.157	0.00396084	1.0109
YCR084C	TUP1	78307	713	4906.63	0.0256721	2.2778
YCR085W		13503	117	0		0.224006
YCR086W	CSM1	21751	190	1615.37	0.000890935	0.374757
YCR087C-A		17738	153	2021.28	0.00592433
YCR087W		19825	171	0		0.526467
YCR088W	ABP1	65576	592	6677.47	0.0385082	0.641922
YCR089W	FIG2	166034	1609	0		0.276031
YCR090C		20703	182	2664.04	0.0866434	1.07979
YCR091W	KIN82	81493	720	0		0.130698
YCR092C	MSH3	119752	1047	709.549	0.033007	0.261645
YCR093W	CDC39	240277	2108	3985.24	0.0130782	0.720011
YCR094W	CDC50	44982	391	742.114	0.0147478	0.357456
YCR095C		41647	362	2589.11	0.00666488	0.442335
YCR095W-A		6297	52
YCR096C	HMRA2	13882	119	0		0.885791
YCR097W	HMRA1	14803	126	0		0.52828
YCR097W-A		10550	88
YCR098C	GIT1	57321	518	0		0.129924
YCR099C		17959	155	0		0.176602
YCR100C		35257	316	0		0.29489
YCR101C		21125	182	0		0.228698
YCR102C		40121	368	0		0.328913
YCR102W-A		7729	65
YCR104W	PAU3	13187	124	0		1.84053
YCR105W	ADH7	39348	361	2410.61	0.000890935	0.282664
YCR106W	RDS1	95689	832	0		0.164329
YCR107W	AAD3	40911	363	2744.26	0.000890935	0.163827
YCR108C		7266	63
YDL001W	RMD1	49931	430	799.441	0.346574	0.401164
YDL002C	NHP10	23857	203	1466.37	0.0128361	0.933069
YDL003W	MCD1	63290	566	1309.98	0.000890935	0.619042
YDL004W	ATP16	17020	160	0		3.77375
YDL005C	MED2	47717	431	9895.33	0.0182407	0.550256
YDL006W	PTC1	31549	281	1280.87	0	0.455254
YDL007C-A		9633	85
YDL007W	RPT2	48828	437	0		2.28559
YDL008W	APC11	18865	165	996.207	0.0630134	1.18309
YDL009C		12725	107	0		0.665317
YDL010W		25783	231	1008.17	0.346574	0.664827
YDL011C		11616	107	0		0.33215
YDL012C		12175	107	1321.32	0.00216608	1.71755
YDL013W	HEX3	71070	619	0		0.226457
YDL014W	NOP1	34465	327	22563.1	0.000890935	6.54004
YDL015C	TSC13	36768	310	15294	0.0117483	2.25981
YDL016C		11371	100	5883.87	0.000890935	1.70547
YDL017W	CDC7	58320	507	1018.6	0.0198042	0.193738
YDL018C	ERP3	26511	225	3013.66	0	0.517032
YDL019C	OSH2	145795	1283	1167.27	0.0462098	0.724289
YDL020C	RPN4	60152	531	2864.45		0.830277
YDL021W	GPM2	36073	311	1698.78	0.0147478	0.170965
YDL022C-A		9721	82
YDL022W	GPD1	42869	391	11524.5	0.00277259	7.11848
YDL023C		11431	106	0		0.426307
YDL024C	DIA3	53076	468	0		0.170067
YDL025C		69615	620	890.88	0.0216608	0.227857
YDL025W-A		4068	34
YDL026W		11389	103	0		1.00635
YDL027C		48312	420	378.409	0.0315067	0.490055
YDL028C	MPS1	86827	764	2762.75		0.800797
YDL029W	ARP2	44073	391	5589.45	0	2.44003
YDL030W	PRP9	63029	530	3290.81	0.033007	0.798632
YDL031W	DBP10	113157	995	0		0.976903
YDL032W		11521	103	0		0.979978
YDL033C	SLM3	47049	417	1269.73	0.0157533	0.384569
YDL034W		12919	114	0		1.03534
YDL035C	GPR1	110708	961	9613.96	0.0223596	0.55896
YDL036C	PUS9	53398	462	537.076	0.00537323	0.717589
YDL037C	BSC1	34796	328	0		1.09734
YDL038C		58522	583	0		1.33529
YDL039C	PRM7	11692	115	0		1.49974
YDL040C	NAT1	98904	854	5217.47	0.0106638	1.18789
YDL041W		11971	117	0		0.385028
YDL042C	SIR2	63261	562	1553.09	0.033007	0.665967
YDL043C	PRP11	29921	266	2910.55	0.00641803	0.499481
YDL044C	MTF2	51192	440	1081.8	0.000890935	0.4649
YDL045C	FAD1	35546	306	1700.37	0.00057907	0.49286
YDL045W-A	MRP10	10690	95	217.489	0.000890935	1.45989
YDL046W	NPC2	19063	173	1660.4	0.115525	2.37797
YDL047W	SIT4	35537	311	2716.61	0.0203867	0.782891
YDL048C	STP4	54366	490	523.188	0.346574	1.38294
YDL049C	KNH1	29753	268	0		0.425755
YDL050C		14094	123	0		0.980283
YDL051W	LHP1	32104	275	6514.2	0.000890935	2.71504
YDL052C	SLC1	33887	303	11982.6	0.00502281	1.28468
YDL053C	PBP4	19881	185	2213.17	0.0157533	1.08644
YDL054C	MCH1	53565	486	1988.07	0.000890935	0.576251
YDL055C	PSA1	39566	361	173770	0.000890935	8.62311
YDL056W	MBP1	93907	833	373.003	0.0346574	0.613308
YDL057W		36686	328	1238.04		0.358852
YDL058W	USO1	206450	1790	2564.7	0.0105022	0.5822
YDL059C	RAD59	26630	238	393.452	0.0301368	0.32569
YDL060W	TSR1	90747	788	3170.33	0.0256721	1.1715
YDL061C	RPS29B	6728	56	18518.4	0	19.6459
YDL062W		15984	141	0		2.44607
YDL063C		70164	620	1968.88	0.0198042	0.823091
YDL064W	UBC9	17911	157	4797.58	0.00805985	1.59591
YDL065C	PEX19	38706	342	3521.65	0.0123776	0.933549
YDL066W	IDP1	48190	428	13076.2	0.000890935	1.75162
YDL067C	COX9	6963	59	29821.5	0	3.05903
YDL068W		12164	109	0		1.61162
YDL069C	CBS1	26586	229	466.661	0.00577623	0.455754
YDL070W	BDF2	72512	638	2186.57	0.0770164	1.12028
YDL071C		13602	124	0		0.331701
YDL072C	YET3	22902	203	5553.8	0.000890935	4.05573
YDL073W		113890	984	0		0.804729
YDL074C	BRE1	80691	700	2811.32	0.0113631	0.795949
YDL075W	RPL31A	12953	113	172022	0	19.4012
YDL076C	RXT3	33811	294	1691.65	0.000890935	0.737035
YDL077C	VAM6	122880	1049	268.212	0.000890935	0.655716
YDL078C	MDH3	37186	343	3116.35	0.0108304	1.9802
YDL079C	MRK1	57819	501	0		0.376199
YDL080C	THI3	68366	609	1801.62	0.0210045	0.551615
YDL081C	RPP1A	10908	106	331494	0.000890935	25.4916
YDL082W	RPL13A	22554	199	81540.3	0	17.2581
YDL083C	RPS16B	15847	143	67860.6	0	20.3206
YDL084W	SUB2	50309	446	43417.4	0.0407734	2.84567
YDL085C-A		7949	68	1996.64	0.00949517
YDL085W	NDE2	61659	545	1694.61	0.0144406	0.365748
YDL086C-A		16381	144
YDL086W		30837	273	0		1.07295
YDL087C	LUC7	30195	261	1903.01	0	0.437818
YDL088C	ASM4	58793	528	2242.73	0.0216608	0.680484
YDL089W		56886	484	753.039	0.0256721	0.560529
YDL090C	RAM1	48189	431	3284.56	0.0106638	0.392223
YDL091C	UBX3	52943	455	195.48	0.099021	0.420659
YDL092W	SRP14	16430	146	5452.92	0	2.01123
YDL093W	PMT5	84775	743	0		0.666718
YDL094C		19693	169	0		0.561494
YDL095W	PMT1	92675	817	16971.9	0.00405349	1.69796
YDL096C	OPI6	11196	108	0		1.19624
YDL097C	RPN6	49773	434	11304.9	0.0135911	1.44761
YDL098C	SNU23	22679	194	829.054	0.0198042	0.543729
YDL099W	BUG1	38294	341	3510.18	0.0110023	0.704142
YDL100C	GET3	39353	354	7314.84	0.0364814	2.75499
YDL101C	DUN1	58632	513	2919.59	0.00679556	0.297998
YDL102W	CDC2	124590	1097	1489.43	0.000890935	0.423557
YDL103C	QRI1	53476	477	3568.21	0.0115525	0.748714
YDL104C	QRI7	45543	407	1179.73	0.0053319	0.135982
YDL105W	NSE4	46121	402	971.066	0.0277259	0.281469
YDL106C	PHO2	63390	559	4497.26	0.0144406	0.177064
YDL107W	MSS2	41476	351	618.63	0.000890935	0.265323
YDL108W	KIN28	35247	306	2022.2	0.00206294	0.44543
YDL109C		72855	647	163.558	0.0462098	0.323251
YDL110C	TMA17	16771	150	2180.11	0.0364814	0.606822
YDL111C	RRP42	29055	265	4211.08	0	1.09881
YDL112W	TRM3	165046	1436	723.361	0.0385082	1.04753
YDL113C	ATG20	72546	640	300.701	0.0126027	0.46935
YDL114W		34294	308	768.478	0.000890935
YDL114W-A		4317	37
YDL115C	IWR1	40640	353	910.292	0.0173287	0.606369
YDL116W	NUP84	83634	726	5480.5	0.00301368	0.566764
YDL117W	CYK3	100620	885	480.278	0.016906	0.529008
YDL118W		14135	126	0		0.216464
YDL119C		34203	307	1303.07	0.00161573	0.468206
YDL120W	YFH1	19490	174	1391.02	0	0.515625
YDL121C		16947	149	3948.5	0	0.972964
YDL122W	UBP1	92768	809	5274.54	0.0182407	1.46218
YDL123W	SNA4	15673	140	4960.11	0.0110023	0.500572
YDL124W		35560	312	4616.35	0.0126027	2.958
YDL125C	HNT1	17679	158	6069.6	0.00259606	11.3435
YDL126C	CDC48	91995	835	38915.4	0.0203867	3.92814
YDL127W	PCL2	35207	308	4121.93	0.000890935	0.288371
YDL128W	VCX1	44646	411	4832.5	0.0198042	2.42213
YDL129W		32916	291	378.409	0.000890935	0.335669
YDL130W	RPP1B	10667	106	49834.8	0.0017548	50.5631
YDL130W-A	STF1	10062	86	1764	0.000890935
YDL131W	LYS21	48594	440	13539.3	0.00154033	2.80755
YDL132W	CDC53	93943	815	857.607	0.0115525	0.808612
YDL133C-A	RPL41B	3337	25	42467.4	0
YDL133W		49580	437	1871.68	0.000890935	0.542517
YDL134C	PPH21	41938	369	3174.18	0.0154033	0.727883
YDL135C	RDI1	23138	202	2956.31	0	1.17945
YDL136W	RPL35B	13909	120	25600.4	0	17.1931
YDL137W	ARF2	20657	181	11538.4	0.00613405	6.22964
YDL138W	RGT2	83159	763	1836.78	0.231049	0.5324
YDL139C	SCM3	25754	223	466.661	0.0247553	0.261141
YDL140C	RPO21	191610	1733	17375.4	0.0315067	1.23771
YDL141W	BPL1	76362	690	2291.39	0.0301368	0.397613
YDL142C	CRD1	32019	283	736.176	0.000890935	0.490488
YDL143W	CCT4	57603	528	4649.38	0.00554518	1.26977
YDL144C		39782	356	6639.52	0.00478033	1.38206
YDL145C	COP1	135606	1201	14527.1	0.00753421	1.34815
YDL146W	LDB17	56549	491	276.423	0.231049	0.0948998
YDL147W	RPN5	51768	445	10026.4	0.00796721	2.29445
YDL148C	NOP14	94301	810	0		1.00645
YDL149W	ATG9	115402	997	779.875	0.346574	0.226051
YDL150W	RPC53	46667	422	1653.95	0.0223596	0.477103
YDL151C	BUD30	20893	193	0		0.472789
YDL152W		13681	121	630	0.000890935	0.340509
YDL153C	SAS10	70259	610	0		2.86846
YDL154W	MSH5	102208	901	0		0.244114
YDL155W	CLB3	49475	427	505.77	0.0346574	0.49445
YDL156W		59155	522	3200.51	0.00613405	0.23035
YDL157C		13563	118	631.953	0.0187337	2.43091
YDL158C		11987	102	0		0.913667
YDL159C-B		6408	58
YDL159W	STE7	57708	515	808.343	0.0495105	0.315706
YDL159W-A		5091	43
YDL160C	DHH1	57544	506	21914.3	0.00393834	0.6934
YDL160C-A		9050	80
YDL161W	ENT1	52352	454	2501.1	0.017773	0.651563
YDL162C		13734	118
YDL163W		10751	100	0		0.413803
YDL164C	CDC9	84827	755	756.495	0.000890935	0.494345
YDL165W	CDC36	22362	191	1970.73	0	0.897607
YDL166C	FAP7	22723	197	4862.94	4.19758e-05	1.09271
YDL167C	NRP1	79299	719	2515.09	0.0346574	0.377006
YDL168W	SFA1	41042	386	4137.85	0.0144406	1.14212
YDL169C	UGX2	25732	223	0		0.23945
YDL170W	UGA3	61223	528	1006.03	0.0315067	0.342493
YDL171C	GLT1	238100	2145	8542.47	0.0113631	1.28962
YDL172C		17565	159	0		0.680791
YDL173W		31886	295	1862.08	0.00962704	1.32259
YDL174C	DLD1	65292	587	9059.77	0.0113631	1.18438
YDL175C	AIR2	39343	344	1509.55	0.0231049	0.275701
YDL176W		81464	708	284.573	0.231049	0.423648
YDL177C		19058	170	761.64	0.00630134	0.383638
YDL178W	DLD2	59268	530	6267.66	0.0182407	1.0213
YDL179W	PCL9	34798	304	736.291	0.000890935	0.350872
YDL180W		62287	547	2898.59	0.000890935	0.840171
YDL181W	INH1	9870	85	1193.4	0.0157533	1.5795
YDL182W	LYS20	47098	428	17593.4	0.0037266	10.8653
YDL183C		37047	320	0		0.239076
YDL184C	RPL41A	3337	25	71323.3	0	27.3168
YDL185C-A		9337	75
YDL185W	TFP1	118636	1071	79215.8	0.00635915	3.12981
YDL186W		32197	277	0		0.340452
YDL187C		12806	109	0		0.325433
YDL188C	PPH22	43047	377	3454.67	0.0113631	1.51377
YDL189W	RBS1	51957	457	1180.87	0.0277259	0.555488
YDL190C	UFD2	109904	961	2305.93	0	1.00857
YDL191W	RPL35A	13909	120	33099.2	0	23.9855
YDL192W	ARF1	20529	181	59656.9	0	14.1701
YDL193W	NUS1	42557	375	3357.9	0.000890935	0.543799
YDL194W	SNF3	96718	884	0		0.135982
YDL195W	SEC31	138702	1273	9436.39	0.0266595	1.30298
YDL196W		12905	109	0		0.789031
YDL197C	ASF2	59347	525	1061.48	0.0288811	0.377663
YDL198C	GGC1	33215	300	0		1.56065
YDL199C		77501	687	0		0.278807
YDL200C	MGT1	21499	188	0		0.743848
YDL201W	TRM8	33391	286	1945.65	7.46363e-05	1.44905
YDL202W	MRPL11	28515	249	3982.7	0	0.717153
YDL203C		69370	623	372.305	0.0288811	0.31168
YDL204W	RTN2	44359	393	670.053	0.00359144	0.349943
YDL205C	HEM3	36674	327	5448.67	0	0.246493
YDL206W		85982	762	702.153	0.000890935	0.135982
YDL207W	GLE1	62073	538	827.006	0.0223596	0.39521
YDL208W	NHP2	17122	156	9147.44	0.000890935	7.37781
YDL209C	CWC2	38430	339	2228.58	0.00924196	0.328657
YDL210W	UGA4	61872	571	0		0.230882
YDL211C		40752	372	2819.7	0.000890935	0.164329
YDL212W	SHR3	23512	210	6168.72	0.00729629	4.14793
YDL213C	NOP6	25216	225	7381.89	0	2.09355
YDL214C	PRR2	78938	699	0		0.0948998
YDL215C	GDH2	124331	1092	2823.91	0.000890935	0.800931
YDL216C	RRI1	50811	440	327.404		0.0948998
YDL217C	TIM22	21864	207	0		0.436293
YDL218W		34449	317	0		0.36043
YDL219W	DTD1	16745	150	3873.59	0.00148744	1.65655
YDL220C	CDC13	104903	924	267.944	0.0165035	0.403511
YDL221W		20261	183	3552.3	0.000890935	0.535454
YDL222C	FMP45	34135	309	276.423	0.00936685	0.561784
YDL223C	HBT1	113616	1046	3476.98	0.000890935	0.452618
YDL224C	WHI4	70690	649	1575	0.000890935	0.490733
YDL225W	SHS1	62629	551	4437.33	0.00912036	0.521162
YDL226C	GCS1	39296	352	4981.93	0.00635915	1.44216
YDL227C	HO	66089	586	2124.75		0.61587
YDL228C		24162	213	513.075		0.148717
YDL229W	SSB1	66601	613	137106	0.00465199	21.8364
YDL230W	PTP1	38868	335	2257.56	0.0630134	0.762526
YDL231C	BRE4	129724	1125	774.397	0.000890935	0.526118
YDL232W	OST4	3985	36	12871.7	0.000890935	4.30195
YDL233W		51320	458	849.157	0.0154033	0.246256
YDL234C	GYP7	87305	746	2062.47	0.00900191	0.622616
YDL235C	YPD1	19168	167	4653.61	0.00647801	1.04347
YDL236W	PHO13	34624	312	3274.82	0.000890935	1.20901
YDL237W		44383	390	0		0.880657
YDL238C	GUD1	55203	489	234.699	0.00402993	0.30517
YDL239C	ADY3	91739	790	0		0.708535
YDL240C-A		5643	45
YDL240W	LRG1	116659	1017	1232.87	0.0111798	0.862508
YDL241W		13494	123	1087.96	0.053319	1.26903
YDL242W		13255	117
YDL243C	AAD4	36977	329	0		0.323713
YDL244W	THI13	38573	340	0		0.396853
YDL245C	HXT15	62931	567	0		0.350652
YDL246C	SOR2	38096	357	0		0.687715
YDL247W	MPH2	68189	609	0		0.229166
YDL247W-A		2930	24
YDL248W	COS7	45679	383	2241.51	0.000890935	0.399898
YDR001C	NTH1	85879	751	1466.63	0.0231049	0.813542
YDR002W	YRB1	22953	201	0		7.06073
YDR003W	RCR2	24211	210	1557.45	0.0088865	0.527162
YDR003W-A		4842	40
YDR004W	RAD57	52247	460	199.93	0.0203867	0.177064
YDR005C	MAF1	44732	395	1408.83	0.0223596	0.481256
YDR006C	SOK1	101081	901	2629.64	0.000890935	0.762215
YDR007W	TRP1	24144	224	1157.2	0.0133298	1.0882
YDR008C		12837	116	0		0.37045
YDR009W	GAL3	58129	520	605.235	0.0385082	0.429538
YDR010C		12694	110	0		0.850471
YDR011W	SNQ2	168765	1501	3018.74	0.000890935	2.35414
YDR012W	RPL4B	39062	362	83717.1	0	23.038
YDR013W	PSF1	24203	208	1734.35	0.0103455	0.473536
YDR014W	RAD61	74721	647	605.235	0.0462098	0.373359
YDR014W-A	HED1	18258	162
YDR015C		8892	79
YDR016C	DAD1	10516	94	912.205	0.00866434	0.726624
YDR017C	KCS1	119549	1050	1518.53	0.0364814	0.693616
YDR018C		45938	396
YDR019C	GCV1	44469	400	5470.42	0.00729629	1.11326
YDR020C		26595	232	2454.68	0.0256721	0.3815
YDR021W	FAL1	45213	399	1685.1	0.0150684	0.53202
YDR022C	CIS1	22191	196	408.351	0.00420089	0.324125
YDR023W	SES1	53309	462	45686.3	0.000890935	4.30648
YDR024W	FYV1	18662	161	1596.98	0.000890935	0.462892
YDR025W	RPS11A	17749	156	623.7	0	16.0438
YDR026C		66352	570	363.214	0.000890935	0.385741
YDR027C	VPS54	101519	889	1534.98	0.0239016	0.533533
YDR028C	REG1	112615	1014	2089.71	0.000890935	0.763552
YDR029W		12310	104	0		0.853233
YDR030C	RAD28	58230	506	0		0.70326
YDR031W	MIC14	13866	121	3307.06	0.000890935	0.958567
YDR032C	PST2	20966	198	2800.45	0.0173287	3.62729
YDR033W	MRH1	36190	320	97918.6	0.00333244	16.1964
YDR034C	LYS14	89396	790	378.409	0.0144406	0.659894
YDR034C-A		6508	58
YDR034W-B		5966	51	1095.63	0
YDR035W	ARO3	41070	370	7218.09	0.0113631	2.58003
YDR036C	EHD3	56288	500	3057.79	0.0103455	0.634455
YDR037W	KRS1	67958	591	30249.4	0.000890935	4.07222
YDR038C	ENA5	120295	1091	509.207	0.0161197	0.973609
YDR039C	ENA2	120316	1091	548.888	0.00240676	1.63973
YDR040C	ENA1	120356	1091	645.058	0	1.1319
YDR041W	RSM10	23424	203	7120.24	0.000890935	1.21862
YDR042C		23249	200	0		0.0948998
YDR043C	NRG1	26743	231	466.661	0.0693147	0.322836
YDR044W	HEM13	37711	328	11170.7	0.000890935	1.40106
YDR045C	RPC11	12513	110	0		2.15982
YDR046C	BAP3	67364	604	11421.9	0.0256721	1.01513
YDR047W	HEM12	41349	362	4744.82	0.000820293	0.855908
YDR048C		12316	104	0		0.634273
YDR049W		72733	632	1592.07	0.0187337	0.399363
YDR050C	TPI1	26795	248	283615	0.00722028	38.3409
YDR051C		39172	334	1832.62	0.0150684	0.785723
YDR052C	DBF4	80689	704	3951.01	0.0577623	0.401164
YDR053W		14751	131	0		0.622241
YDR054C	CDC34	34064	295	5196.15	0.000890935	0.571395
YDR055W	PST1	45776	444	6044.61	0.0346574	3.15515
YDR056C		22769	205	2708.9	0.00545785	1.21044
YDR057W	YOS9	61257	542	0		0.393205
YDR058C	TGL2	37500	326	0		0.383692
YDR059C	UBC5	16280	148	714.597	0.00900191	0.598203
YDR060W	MAK21	116675	1025	9000.33	0.00672958	0.768892
YDR061W		61191	539	1157.14	0.0187337	0.508499
YDR062W	LCB2	63110	561	24987	0.0239016	2.14069
YDR063W		17130	149	1918.55	0	1.40166
YDR064W	RPS13	17029	151	145306	0	18.6175
YDR065W		42829	365	1401.83	0.0223596	0.423523
YDR066C		22541	196	885.966	0.00613405	0.308321
YDR067C		26024	224	2151.23		0.623545
YDR068W	DOS2	35964	310	2507.24	0.00693147	0.74198
YDR069C	DOA4	105191	926	6139.64	0.0100456	0.3191
YDR070C		10845	93	1020.3	0.0161197	0.881773
YDR071C	PAA1	21947	191	13606.9	0.0147478	2.57602
YDR072C	IPT1	60873	527	509.207	0.0301368	1.29879
YDR073W	SNF11	18667	169	861.47	0.0231049	0.586961
YDR074W	TPS2	102976	896	13948.3	0.000890935	0.912628
YDR075W	PPH3	35264	308	1477.7	0.0113631	0.490188
YDR076W	RAD55	46349	406	1670.33	0.0495105	0.286391
YDR077W	SED1	34431	338	21972.3	0.000890935	14.6515
YDR078C	SHU2	26122	223	0		0.581763
YDR079C-A	TFB5	8232	72
YDR079W	PET100	13187	111	393.452	0.0462098	0.689039
YDR080W	VPS41	113411	992	982.321	0.0055899	0.670755
YDR081C	PDC2	103943	925	480.444	0.00815467	0.413686
YDR082W	STN1	57510	494	0		0.33007
YDR083W	RRP8	45985	392	1822.4	0.00855737	1.12978
YDR084C	TVP23	23148	199	931.42	0.000890935	1.33432
YDR085C	AFR1	71363	620	0		0.356248
YDR086C	SSS1	8944	80	5443.2	0.00474758	5.21057
YDR087C	RRP1	33202	278	4468.49	0.0135911	1.11025
YDR088C	SLU7	44636	382	2984.01	0.00877401	0.348155
YDR089W		98711	869	248.103	0.231049	0.48802
YDR090C		34630	310	2022.3	0.00796721	0.503563
YDR091C	RLI1	68340	608	8764.28	0.0182407	1.18483
YDR092W	UBC13	17468	153	6033.69	0	1.4416
YDR093W	DNF2	182617	1612	2160.9	0.0364814	0.436991
YDR094W		12867	111	0		0.638315
YDR095C		15188	136	0		0.446284
YDR096W	GIS1	99480	894	363.214	0.0247553	0.348682
YDR097C	MSH6	140079	1242	2309.73	0.0223596	0.480265
YDR098C	GRX3	32481	285	7399.51	0.00306702	1.12661
YDR099W	BMH2	31061	273	102945	0	3.10942
YDR100W	TVP15	15881	143	3090.19	0.00912036	1.54505
YDR101C	ARX1	65212	593	19540.2	0.00722028	1.28991
YDR102C		12700	110	0		0.605177
YDR103W	STE5	102726	917	1600.56	0.138629	0.25809
YDR104C	SPO71	145180	1245	0		0.164329
YDR105C	TMS1	52230	473	1776.6	0.000890935	0.681365
YDR106W	ARP10	33018	284	0		0.18281
YDR107C		76346	672	0		0.510652
YDR108W	GSG1	80494	698	7357.39	0.0165035	0.344209
YDR109C		79160	715	777.272		0.225296
YDR110W	FOB1	65318	566	1269.73	0.0577623	0.246493
YDR111C		56769	507	1818.9	0.0198042	0.425985
YDR112W		11193	102	0		0.293098
YDR113C	PDS1	41838	373	0		0.228054
YDR114C		11963	100	0		0.867802
YDR115W		12030	105	163.558	0.0074532	1.32538
YDR116C	MRPL1	30996	285	3723.25	0.0147478	1.0727
YDR117C	TMA64	63991	565	3250.86	0	0.453322
YDR118W	APC4	75255	652	1119.13	0.00693147	0.437917
YDR118W-A		4450	38
YDR119W		85682	768	4391.1	0.0770164	0.767754
YDR119W-A		7452	66
YDR120C	TRM1	64052	570	7593.79	0.0239016	1.12552
YDR121W	DPB4	21997	196	1760.67	0.00505947	0.675129
YDR122W	KIN1	120070	1064	552.049	0.0014233	0.432985
YDR123C	INO2	34234	304	658.391	0.053319	0.303594
YDR124W		37603	324	2952.47	0.0106638	0.250443
YDR125C	ECM18	53184	453	119.982	0.0210045	0.236074
YDR126W	SWF1	39311	336	0		0.193522
YDR127W	ARO1	174754	1588	6677.38	0.0115525	0.887443
YDR128W		130945	1148	342.453	0.231049	0.354553
YDR129C	SAC6	71772	642	7391.68	0.00722028	1.82024
YDR130C	FIN1	33186	291	955.093	0.000890935	0.276838
YDR131C		65242	556	1117.31	0.000890935	0.323858
YDR132C		57194	495	414.85	0.0630134	0.148717
YDR133C		12882	111	0		20.9451
YDR135C	YCF1	171120	1515	2164.57	0.0123776	0.910944
YDR136C	VPS61	22811	190
YDR137W	RGP1	75317	663	495.128	0.0216608	0.381963
YDR138W	HPR1	87828	752	901.496	0.0256721	0.230882
YDR139C	RUB1	8693	77	1099.53	0.000890935	2.66611
YDR140W	MTQ2	24973	221	1826.72	0.0029002	0.821681
YDR141C	DOP1	194685	1698	2047.1	0.0301368	0.496466
YDR142C	PEX7	42323	375	495.128	0.0039836	0.304614
YDR143C	SAN1	65618	610	144.604	0.099021	0.432578
YDR144C	MKC7	64269	596	452.264	0.0223596	1.2949
YDR145W	TAF12	61072	539	1215.95	0.0144406	0.632589
YDR146C	SWI5	79774	709	578.215	0.000890935	0.800207
YDR147W	EKI1	61656	534	2874.29	0.0187337	0.32838
YDR148C	KGD2	50430	463	3807.54	0.0135911	0.67666
YDR149C		27058	235	0		0.290659
YDR150W	NUM1	313030	2748	729.328	0.000890935	0.511134
YDR151C	CTH1	36772	325	0		0.461764
YDR152W	GIR2	31030	265	7926.97	0.017773	1.15728
YDR153C	ENT5	47321	411	6062.13	0.033007	0.518457
YDR154C		13179	116	0		84.0048
YDR155C	CPR1	17391	162	140614	0	26.7026
YDR156W	RPA14	14585	137	2179.64	0	1.50059
YDR157W		15507	133	0		0.756323
YDR158W	HOM2	39543	365	13390.8	0.0066014	8.19343
YDR159W	SAC3	149567	1301	301.655	0.0198042	0.300311
YDR160W	SSY1	95743	852	468.581	0.000890935	0.218146
YDR161W		42942	387	2089.45	0.00647801	0.708256
YDR162C	NBP2	26570	236	437.751	0.000890935	0.530203
YDR163W	CWC15	19935	175	0		0.641492
YDR164C	SEC1	83480	724	537.076	0.346574	0.400096
YDR165W	TRM82	50488	444	4715.39	0.0266595	1.32399
YDR166C	SEC5	112120	971	2236.99	0.0247553	0.570347
YDR167W	TAF10	23019	206	2063.31	0	1.13403
YDR168W	CDC37	58385	506	7120.47	0.00152676	1.1157
YDR169C	STB3	56264	513	873.338	0.017773	0.318665
YDR169C-A		5589	49
YDR170C	SEC7	226884	2009	3570.59	0.0106638	0.903751
YDR171W	HSP42	42817	375	1770.99	0.00962704	2.98262
YDR172W	SUP35	76551	685	44139.2	0.000890935	2.95651
YDR173C	ARG82	40353	355	2286.45	0.00188868	0.508034
YDR174W	HMO1	27544	246	11605.1	0	3.19901
YDR175C	RSM24	37393	319	2488.01	0.0231049	0.588281
YDR176W	NGG1	79281	702	2072.34	0.0247553	0.5974
YDR177W	UBC1	24178	215	5411.68	0.0154033	2.07118
YDR178W	SDH4	20248	181	3676.27	0.00144105	3.09876
YDR179C	CSN9	19476	162	300.701	0.0173287	0.541765
YDR179W-A		53729	463	217.489	0.0288811	0.499597
YDR180W	SCC2	171100	1493	2783.16	0.033007	0.783581
YDR181C	SAS4	55409	481	645.206	0.033007	0.320248
YDR182W	CDC1	57147	491	489.379	0.115525	0.697805
YDR182W-A		7673	67
YDR183C-A		10572	85
YDR183W	PLP1	26622	230	1892.93	0.0346574	0.343167
YDR184C	ATC1	33114	294	710.488	0.346574	1.03189
YDR185C		20921	179	564.587	0.0277259	0.40632
YDR186C		98330	877	371.165	0.000890935	0.75052
YDR187C		18444	172	0	0.000890935	0.855279
YDR188W	CCT6	59923	546	1448.86	0.000890935	2.59396
YDR189W	SLY1	74678	666	4702.95	0.0216608	0.701554
YDR190C	RVB1	50453	463	6728.54	0	1.8841
YDR191W	HST4	41765	370	316.614	0.0210045	0.286482
YDR192C	NUP42	42778	430	0		0.377883
YDR193W		13746	132	929.139	0.000890935	0.269316
YDR194C	MSS116	76268	664	7013.47	0.00427869	1.41725
YDR194W-A		6129	50
YDR195W	REF2	59818	533	2590.63	0.000890935	0.35996
YDR196C		27340	241	1227.82	0	1.53599
YDR197W	CBS2	44607	389	1801.62	0.00949517	0.378918
YDR198C	RKM2	55949	479	645.206	0.0247553	0.336002
YDR199W		13391	121	0		1.00955
YDR200C	VPS64	67283	604	316.614	0.0239016	0.300802
YDR201W	SPC19	18909	165	537.076	0	1.12211
YDR202C	RAV2	40017	351	1634.52	0.000655149	0.438678
YDR203W		11606	105	0		0.835137
YDR204W	COQ4	38627	335	1400.32	0.000890935	0.405889
YDR205W	MSC2	80577	724	1038.12	0.000890935	0.347347
YDR206W	EBS1	99999	884	311.533	0.000890935	0.512837
YDR207C	UME6	91123	836	377.636	0.000890935	0.309723
YDR208W	MSS4	89320	779	1782.1	0.000890935	0.516551
YDR209C		15418	137	0		0.543894
YDR210W		8571	75	6512.27	0	5.55961
YDR211W	GCD6	81160	712	17284.8	0	1.10834
YDR212W	TCP1	60480	559	3706.27	0.000890935	1.19095
YDR213W	UPC2	100339	913	631.953	0.0210045	0.318874
YDR214W	AHA1	39435	350	10973.2	0.0203867	1.32311
YDR215C		14011	127	0		0.352281
YDR216W	ADR1	150939	1323	2232.12		0.64699
YDR217C	RAD9	148396	1309	396.863	0	0.449378
YDR218C	SPR28	48193	423	0		0.713556
YDR219C	MFB1	53168	465	928.716	0.0130782	0.334712
YDR220C		11171	97	0		0.456441
YDR221W	GTB1	79907	702	4503.79	0.0266595	0.276698
YDR222W		47414	415	849.157	0.00912036	0.457708
YDR223W	CRF1	51697	467	0		0.317378
YDR224C	HTB1	14252	131	45896.1	0	13.3032
YDR225W	HTA1	13989	132	54474.8	0.000890935	15.7898
YDR226W	ADK1	24255	222	161579	0.00319423	12.3733
YDR227W	SIR4	152060	1358	911.046	0.033007	0.728619
YDR228C	PCF11	71898	626	2354.97	0.0203867	0.460563
YDR229W	IVY1	49975	453	1969.1	0.0192541	0.525773
YDR230W		12904	115	0		0.623241
YDR231C	COX20	23758	205	2971.11		0.861192
YDR232W	HEM1	59362	548	7350.98	0.000890935	1.28073
YDR233C	RTN1	32916	295	31960.9	0	7.06405
YDR234W	LYS4	75150	693	4877.02	0.0173287	2.85278
YDR235W	PRP42	65145	544	1029.2	0.00770164	0.45587
YDR236C	FMN1	24537	218	697.556	0	0.549933
YDR237W	MRPL7	33099	292	0		0.781706
YDR238C	SEC26	109018	973	13721.8	0.000890935	1.30522
YDR239C		86433	787	584.735	0.000890935	0.379167
YDR240C	SNU56	56498	492	1925.8	0.00258637	0.382826
YDR241W	BUD26	11234	95	0		0.691867
YDR242W	AMD2	61410	549	0		0.214773
YDR243C	PRP28	66641	588	378.974	0.0223596	0.381199
YDR244W	PEX5	69324	612	989.011	0.0301368	0.318729
YDR245W	MNN10	46748	393	3468.54	0.00825175	1.03239
YDR246W	TRS23	24863	219	2242.48	0.000890935	0.568259
YDR246W-A		7667	66
YDR247W	VHS1	52136	461	1104.1	0.0247553	0.366377
YDR248C		22174	193	423.115	0.0157533	0.717781
YDR249C		43789	373	0		0.316516
YDR250C		10499	91	749.7	0.000890935	0.240495
YDR251W	PAM1	92871	830	251.596	0.00618881	0.764971
YDR252W	BTT1	16620	149	18237.8	0.0026456	0.245221
YDR253C	MET32	21518	191	1164.83	0.0231049	0.337632
YDR254W	CHL4	52671	458	509.207	0.0198042	0.210066
YDR255C	RMD5	49168	421	0		0.238357
YDR256C	CTA1	58555	515	523.188	0.0223596	0.273077
YDR257C	SET7	57288	494	2837.54	0	0.545028
YDR258C	HSP78	91335	811	2546.61	0.0121605	0.563684
YDR259C	YAP6	43597	383	1134.08	0.033007	0.274761
YDR260C	SWM1	19356	170	0		0.400724
YDR261C	EXG2	63508	562	1483.95	0.0630134	0.877791
YDR262W		30633	272	2583.34	0.00835117	0.562797
YDR263C	DIN7	49034	430	0		0.171019
YDR264C	AKR1	85839	764	3808.12	0.00770164	0.988693
YDR265W	PEX10	39099	337	3101.68	0	0.899037
YDR266C		72755	639	1530.08	0.0315067	0.480271
YDR267C	CIA1	37274	330	4735.56	0.00714585	0.6937
YDR268W	MSW1	43015	379	564.587	0	0.274351
YDR269C		11505	107	0		0.292895
YDR270W	CCC2	109828	1004	819	0.000890935	0.281742
YDR271C		13616	123	0		0.501533
YDR272W	GLO2	31326	274	8003.6	0.002326	1.20166
YDR273W	DON1	40162	365	0		0.253485
YDR274C		13927	123	0		0.925562
YDR275W	BSC2	26581	235	774.292	0.00949517	0.774899
YDR276C	PMP3	6138	55	55007.7	0.00900191	15.9443
YDR277C	MTH1	49060	433	3266.22	0.0247553	0.2748
YDR278C		11913	105
YDR279W	RNH202	39483	350	1963.19	0.0223596	0.364113
YDR280W	RRP45	33962	305	3822.18	0.000890935	1.06935
YDR281C	PHM6	11887	104	2840.31	0.000890935	0.823278
YDR282C		47172	414	4681.74	0.000890935	0.359741
YDR283C	GCN2	190192	1659	472.337	0.0239016	0.549403
YDR284C	DPP1	33514	289	2551.91	0.000890935	1.08744
YDR285W	ZIP1	100034	875	328.417	0.000890935	0.241032
YDR286C		13421	114	0		0.647735
YDR287W		32092	292	0		0.26227
YDR288W	NSE3	33964	303	2131.26	0.0315067	0.297536
YDR289C	RTT103	46488	409	3301.45	0.00805985	0.357865
YDR290W		13049	109
YDR291W		123548	1077	1650.99	0.0433217	0.428609
YDR292C	SRP101	69278	621	1678.03	0.0141459	1.04617
YDR293C	SSD1	139953	1250	4099.45	0.0385082	0.528885
YDR294C	DPL1	65565	589	5849.86	0.0216608	0.573817
YDR295C	HDA2	77059	674	1258.57	0.016906	0.289655
YDR296W	MHR1	26895	226	2521.84	0.000489165	0.658275
YDR297W	SUR2	40734	349	27906.1	0	2.95528
YDR298C	ATP5	22814	212	21278.3	0	3.943
YDR299W	BFR2	61203	534	11265.6	0.0346574	0.858917
YDR300C	PRO1	47162	428	5930.35	0	0.857298
YDR301W	CFT1	153404	1357	552.038	0	0.528555
YDR302W	GPI11	25262	219	5430.6	0.00227261	0.826965
YDR303C	RSC3	101719	885	3240.59	0.0277259	0.308086
YDR304C	CPR5	25327	225	1417.5	0.000890935	4.33266
YDR305C	HNT2	24784	217	1615.37	0.00550117	0.617056
YDR306C		54436	478	0		0.57415
YDR307W		77569	662	1663.2	0.0239016	0.40482
YDR308C	SRB7	16071	140	1168.36	0	1.02877
YDR309C	GIC2	42852	383	901.64	0.053319	0.833393
YDR310C	SUM1	118200	1062	1216.02	0.0577623	0.532539
YDR311W	TFB1	72894	642	2523.32	0.0198042	0.434632
YDR312W	SSF2	51856	453	1143.49	0.0138629	0.863628
YDR313C	PIB1	32675	286	406.229	0.000890935	0.213587
YDR314C	RAD34	82042	692	66.0438	0.0630134	0.339392
YDR315C	IPK1	32918	281	0		0.345588
YDR316W	OMS1	55589	471	423.115	0.0288811	0.474094
YDR317W	HIM1	47336	414	0		0.223615
YDR318W	MCM21	42971	368	799.441	0.00666488	0.381512
YDR319C		32011	274	1324.42		0.38389
YDR320C	SWA2	75019	668	1342.85	0.0315067	0.242412
YDR320C-A	DAD4	8155	72	1212.37	0.000890935
YDR320W-B		5329	45
YDR321W	ASP1	41395	381	0		2.00632
YDR322C-A	TIM11	10875	96	2431.92	0.000890935
YDR322W	MRPL35	42825	367	4388.57	0.000574749	0.575518
YDR323C	PEP7	59443	515	1568.9	0.231049	0.301883
YDR324C	UTP4	87801	776	3612.49	0.0150684	0.913667
YDR325W	YCG1	117850	1035	1615.37	0.0301368	0.582957
YDR326C	YSP2	160577	1438	1471.89		0.426635
YDR327W		12303	108	1811.96	0.000890935	0.525206
YDR328C	SKP1	22330	194	4725	0.00770164	3.34407
YDR329C	PEX3	50675	441	1037.16	0.346574	0.605572
YDR330W	UBX5	56736	500	3455.73	0.016906	0.194783
YDR331W	GPI8	47402	411	2077.72	0.033007	0.497253
YDR332W		78546	689	144.604	0.0150684	0.274356
YDR333C		83425	723	1216.08	0.0364814	0.481938
YDR334W	SWR1	174529	1514	1849.13	0.000890935	0.41492
YDR335W	MSN5	142116	1224	2400.08	0	0.741588
YDR336W		35614	314	0		0.43343
YDR337W	MRPS28	33057	286	5849.99	0.0138629	0.524632
YDR338C		77845	695	163.558	0.0385082	0.271964
YDR339C	FCF1	21610	189	5299.01	0.000890935	1.53595
YDR340W		11544	100	0		0.692942
YDR341C		69524	607	14783.4	0.000890935	3.61971
YDR342C	HXT7	62735	570	6175.65	0.00855737	7.59135
YDR343C	HXT6	62705	570	42644.7	0.0154033	7.86145
YDR344C		17500	147	1142.2	0.000890935	0.331072
YDR345C	HXT3	62557	567	37808.7	0	7.11693
YDR346C	SVF1	54367	481	26815.8	0.0126027	1.64964
YDR347W	MRP1	36728	321	2618	0.0157533	0.906256
YDR348C		54995	499	1247.39	0.0223596	0.401484
YDR349C	YPS7	64498	596	358.601	0.000890935	0.712024
YDR350C	ATP22	71015	611	1107.74	0.000890935	0.321085
YDR351W	SBE2	98971	864	567.605	0.000890935	0.455945
YDR352W		35179	317	4231.86	0.000890935	0.398551
YDR353W	TRR1	34238	319	110376	0.000890935	7.58302
YDR354C-A		5087	47
YDR354W	TRP4	41374	380	1425.42	0.0288811	0.567764
YDR355C		10627	100
YDR356W	SPC110	111781	944	234.699	0.0192541	0.4536
YDR357C		13957	122	495.128	0.0315067	0.830071
YDR358W	GGA1	62319	557	735.337	0.000890935	0.387063
YDR359C	VID21	112501	982	886.691	0.000890935	0.18111
YDR360W	OPI7	14014	128	0		0.416275
YDR361C	BCP1	32661	283	4164.42	0.00410146	1.08384
YDR362C	TFC6	74708	672	945.055	0.0630134	0.30177
YDR363W	ESC2	52541	456	1583.81	0.000890935	0.428702
YDR363W-A	SEM1	10386	89	8567	0.0187337
YDR364C	CDC40	52047	455	1364.95	0.0182407	0.477862
YDR365C	ESF1	72409	628	2823.79	0.346574	1.48485
YDR366C		15540	132	0		1.81564
YDR367W		25484	221	2974.35	0.00400663	0.955755
YDR368W	YPR1	34755	312	8028.71	0.00936685	1.91923
YDR369C	XRS2	96364	854	300.701	0.000890935	0.174485
YDR370C		50492	442	873.74	0.0128361	0.455582
YDR371C-A		3689	34
YDR371W	CTS2	59118	511	2561.26	0.0111798	0.307888
YDR372C	VPS74	39286	345	2256.05	0.00545785	0.904854
YDR373W	FRQ1	22011	190	3906.97	0.0203867	1.47884
YDR374C		36052	306	0		0.660674
YDR374W-A		10244	89
YDR375C	BCS1	51107	456	1667.63	0.000890935	0.267505
YDR376W	ARH1	56237	493	1344.19	0.0088865	0.464713
YDR377W	ATP17	11312	101	7479.94	0.0138629	1.70183
YDR378C	LSM6	9398	86	1909.92	0.000890935	1.35654
YDR379C-A		9352	79	723.361	0.0630134
YDR379W	RGA2	113290	1009	421.567	0	0.321616
YDR380W	ARO10	71384	635	3038.51	0.0231049	2.73808
YDR381C-A		12714	114
YDR381W	YRA1	24955	226	62130.6	0.000890935	2.39033
YDR382W	RPP2B	11050	110	316278	0	49.5431
YDR383C	NKP1	26976	238	0		0.411276
YDR384C	ATO3	30028	275	1990.8	0.0192541	1.3716
YDR385W	EFT2	93288	842	156290	0	15.3329
YDR386W	MUS81	72308	632	251.596	0.0346574	0.301617
YDR387C		61508	555	0		0.263895
YDR388W	RVS167	52774	482	8932.09	0.016906	3.95221
YDR389W	SAC7	73629	654	1231.83	0.0433217	0.692295
YDR390C	UBA2	71258	636	8453.88	0.0147478	0.67753
YDR391C		26274	232	2961.68	0.0173287	0.815808
YDR392W	SPT3	38800	337	1434.36	0.00210683	0.518551
YDR393W	SHE9	53570	456	234.699	0.000890935	0.262549
YDR394W	RPT3	47893	428	6761.15	0.000890935	0.851909
YDR395W	SXM1	108403	944	9938.43	0.00353647	0.910083
YDR396W		18197	166	2053.81	0.000890935	0.595306
YDR397C	NCB2	16650	146	3011.1	0.00700149	0.98957
YDR398W	UTP5	72001	643	16477.4	0.000890935	1.22175
YDR399W	HPT1	25191	221	18646.9	0	3.77703
YDR400W	URH1	37960	340	1121.4	0.00653912	0.670071
YDR401W		20861	187	0		0.562366
YDR402C	DIT2	56071	489	0		0.777614
YDR403W	DIT1	61390	536	0		0.151589
YDR404C	RPB7	19058	171	6374.98	0.0198042	2.70585
YDR405W	MRP20	30566	263	1622.91	0.000125457	0.428218
YDR406W	PDR15	172254	1529	3526.6	0.000890935	0.417365
YDR406W-A		10117	81
YDR407C	TRS120	147660	1289	294.753	0	0.518401
YDR408C	ADE8	23540	214	4212.68	0.00200332	1.37931
YDR409W	SIZ1	100795	904	125.001	0.099021	0.326464
YDR410C	STE14	27887	239	1500.48	0.00278372	1.2607
YDR411C	DFM1	38130	341	1228.5	0.00845301	0.700594
YDR412W		27974	235	1966.05	0.00845301	1.18853
YDR413C		21327	191	0		0.977154
YDR414C	ERD1	43216	362	1627.81	0.000890935	0.471828
YDR415C		42484	374	0		0.484451
YDR416W	SYF1	100228	859	1822.01	0.0266595	0.537688
YDR417C		13086	123	0		5.58056
YDR418W	RPL12B	17822	165	57461.1	0	20.5941
YDR419W	RAD30	71514	632	1562.69	0.0113631	0.316589
YDR420W	HKR1	188945	1802	1874.77	0.000890935	0.543413
YDR421W	ARO80	108204	950	268.212	0.173287	0.30215
YDR422C	SIP1	91070	815	523.188	0.0301368	0.262738
YDR423C	CAD1	45751	409	523.188	0.0266595	0.417861
YDR424C	DYN2	10441	92	1099.53	0.0693147	1.52206
YDR425W	SNX41	70740	625	1509.55	0.0128361	0.255668
YDR426C		14613	125	0		0.286612
YDR427W	RPN9	45782	393	11703.7	0.00597541	2.05785
YDR428C		29991	261	0		0.420056
YDR429C	TIF35	30501	274	61000	0.000890935	3.93946
YDR430C	CYM1	112179	989	3454.21	0.000890935	0.300311
YDR431W		12389	103	0		0.659556
YDR432W	NPL3	45407	414	60116.3	0.000890935	1.59148
YDR433W		15602	146	0		7.12039
YDR434W	GPI17	60814	534	4360.07	0.00835117	0.838015
YDR435C	PPM1	37694	328	0		0.601947
YDR436W	PPZ2	78491	710	411.465	0.0161197	0.196147
YDR437W	GPI19	16089	140	631.953	0	0.298623
YDR438W	THI74	41384	370	0		0.177064
YDR439W	LRS4	39354	347	1168.36	0.0182407	0.346014
YDR440W	DOT1	66201	582	1746.02	0.0110023	0.271964
YDR441C	APT2	19986	181	947.846	0.0247553	1.20829
YDR442W		14457	130
YDR443C	SSN2	159999	1420	253.714	0.000890935	0.541045
YDR444W		78108	687	1210.77	0.173287	0.177064
YDR445C		15389	135	0		0.446923
YDR446W	ECM11	34113	302
YDR447C	RPS17B	15803	136	44251.9	0	17.1656
YDR448W	ADA2	50569	434	1094.28	0.0117483	0.445331
YDR449C	UTP6	52418	440	4923.92	0.0203867	1.06818
YDR450W	RPS18A	17037	146	186149	0	19.0469
YDR451C	YHP1	39598	353	1650.44		0.478389
YDR452W	PPN1	78344	674	268.212	0.0770164	0.873187
YDR453C	TSA2	21615	196	2854.68	0.00465199	0.417291
YDR454C	GUK1	20637	187	41163.8	0	9.75924
YDR455C		10691	102	0		0.695728
YDR456W	NHX1	70147	633	981.175	0.00471529	0.436815
YDR457W	TOM1	374180	3268	1025.77	0.0150684	0.703007
YDR458C		76376	663	2572.23	0.0247553	0.412673
YDR459C	PFA5	42922	374	0		0.595574
YDR460W	TFB3	38128	321	2319.45	0.00845301	0.451768
YDR461C-A		9103	80
YDR461W	MFA1	3926	36	25999.3	0.0074532	10.3766
YDR462W	MRPL28	17342	147	3755.19	0.0866434	0.594988
YDR463W	STP1	58087	519	1150.41	0.0301368	0.621707
YDR464C-A		6861	62
YDR464W	SPP41	161596	1435	2663.87	0.000890935	0.772135
YDR465C	RMT2	47469	412	1835.94	0.0100456	1.42954
YDR466W	PKH3	100475	898	0		0.366634
YDR467C		12180	108	0		0.390122
YDR468C	TLG1	25817	224	0	0	1.05765
YDR469W	SDC1	19446	175	786.892	0.00387233	0.541844
YDR470C	UGO1	57470	502	0		0.407051
YDR471W	RPL27B	15505	136	187703	0	13.8522
YDR472W	TRS31	31721	283	4382.32	0.000890935	0.597224
YDR473C	PRP3	55870	469	363.214	0.000890935	0.424668
YDR475C	JIP4	98690	876	0		0.28561
YDR476C		25265	224	1564.69	0.0138629	1.18455
YDR477W	SNF1	72045	633	1964.31	0.0203867	0.705545
YDR478W	SNM1	22541	198	144.604	0.00924196	0.462157
YDR479C	PEX29	63542	554	4233.82	0.0133298	0.469048
YDR480W	DIG2	36879	323	1099.53	0.0173287	0.375067
YDR481C	PHO8	63004	566	1284.93	0.231049	1.01726
YDR482C	CWC21	15762	135	677.481	0.346574	0.580315
YDR483W	KRE2	51386	442	6755.82	0.346574	3.26793
YDR484W	VPS52	74332	641	1732.18	0.0239016	0.257352
YDR485C	VPS72	90579	795	301.08	0.000373664	0.333606
YDR486C	VPS60	25861	229	1742.26	0.00362904	0.787893
YDR487C	RIB3	22567	208	8482.45	0.0346574	1.35784
YDR488C	PAC11	60074	533	631.953	0.0126027	0.124149
YDR489W	SLD5	33947	294	0		0.302372
YDR490C	PKH1	86252	766	1607.54	0.053319	0.404637
YDR491C		18825	163	0		0.355488
YDR492W	IZH1	36491	316	4730.7	0.0141459	1.37122
YDR493W		13927	123	234.699	0.0033007	0.496624
YDR494W	RSM28	41216	361	0		0.623037
YDR495C	VPS3	116921	1011	1903.01	0.0128361	0.268192
YDR496C	PUF6	75105	656	13669.8	0.000890935	1.50342
YDR497C	ITR1	63569	584	9841.17	0.0117483	5.08166
YDR498C	SEC20	43882	383	4124.71	0.017773	0.700854
YDR499W	LCD1	86424	747	3584.01	0.0495105	0.306081
YDR500C	RPL37B	9868	88	26031.9	0	24.8978
YDR501W	PLM2	58202	521	0		0.209007
YDR502C	SAM2	42256	384	32265.6	0.000890935	3.24137
YDR503C	LPP1	31586	274	406.148	0.000890935	0.364962
YDR504C	SPG3	15580	127	5001.54	0.000890935	0.884788
YDR505C	PSP1	95348	841	584.395	0.033007	0.375643
YDR506C		69281	608	495.128	0.0693147	0.172398
YDR507C	GIN4	129857	1142	1276.37	0.000890935	0.680662
YDR508C	GNP1	73597	663	21070.1	0.000890935	2.55003
YDR509W		14111	115	0		0.85695
YDR510C-A		4417	38
YDR510W	SMT3	11597	101	8390.49	0.099021	2.92938
YDR511W	ACN9	15783	133	163.558	0.0256721	0.561365
YDR512C	EMI1	21071	187	2968.75	0.000890935	0.962811
YDR513W	GRX2	15861	143	13578.7	0	2.51942
YDR514C		55489	483	104.588	0.0198042	0.404905
YDR515W	SLF1	50943	447	1105.08	0.0288811	0.238786
YDR516C	EMI2	55920	500	5074.03	0.0223596	0.939732
YDR517W	GRH1	41119	372	3138.83	0.0113631	1.01801
YDR518W	EUG1	58982	517	0		0.510396
YDR519W	FPR2	14487	135	2593.64	0	2.17548
YDR520C		88647	772	786.892	0.0433217	0.32963
YDR521W		12690	111	0		0.107635
YDR522C	SPS2	55939	502	199.93	0.000890935	0.107635
YDR523C	SPS1	55704	490	1012.67	0.000890935	0.293527
YDR524C	AGE1	54494	482	890.664	0.000890935	0.423596
YDR524C-A		4661	39
YDR524C-B		6324	66
YDR524W-C		3534	29
YDR525W	API2	12526	109	0		0.443534
YDR525W-A	SNA2	9180	79	15847.3	0.00309441
YDR526C		16915	156	0		0.545224
YDR527W	RBA50	50106	439	1070.31	0.0113631	0.652616
YDR528W	HLR1	47578	423	411.145	0.0126027	0.392481
YDR529C	QCR7	14565	127	9168.59	0	3.26979
YDR530C	APA2	36841	325	1488.16	0.0192541	0.393836
YDR531W		40903	367	3013.74	0.000890935	1.29862
YDR532C		44674	385	316.614	0.00478033	0.335733
YDR533C	HSP31	25670	237	300.701	0	2.19092
YDR534C	FIT1	52490	528	0		0.339887
YDR535C		18556	166
YDR536W	STL1	63531	569	0		0.22165
YDR537C		21658	201	0		0.267842
YDR538W	PAD1	26733	242	1466.7	0.0256721	0.588567
YDR539W		56163	503	727.08	0.0165035	0.358277
YDR540C		21518	179	144.604	0.115525	0.341521
YDR541C		38586	344	0		0.237089
YDR542W		12834	120	0		1.27236
YDR543C		11349	99	0		0.193225
YDR544C		15912	142	0		0.094728
YDR545C-A		18437	159
YDR545W	YRF1-1	203779	1796	0		2.18407
YEL001C		24992	225	8154.88	0.00292467	1.92013
YEL002C	WBP1	49391	430	11047.1	0.000890935	1.221
YEL003W	GIM4	12994	111	1240.42	0	2.00326
YEL004W	YEA4	39266	342	0		0.361612
YEL005C	VAB2	31364	282	1930.71		0.559626
YEL006W	YEA6	36960	335	1369.11	0.0693147	0.610473
YEL007W		72533	666	2203.65	0.0866434	1.10876
YEL008C-A		3449	30
YEL008W		14022	126	1284.51		0.372321
YEL009C	GCN4	31310	281	4199.85	0.138629	14.1856
YEL009C-A		15939	135
YEL010W		13523	116	0		0.556904
YEL011W	GLC3	81115	704	1029.61	0.000890935	0.484225
YEL012W	UBC8	24633	218	1049.25	0.00796721	0.565882
YEL013W	VAC8	63207	578	5612.31	0.00672958	1.14108
YEL014C		12209	101	1669.5	0.000890935	0.608504
YEL015W	EDC3	61340	551	1954.29	0.0113631	0.696036
YEL016C	NPP2	57354	493	1526.57		0.442484
YEL017C-A	PMP2	4848	43	63312.1	0	8.88799
YEL017W	GTT3	38234	337	1087.96	0.00900191	0.644902
YEL018C-A		19365	177
YEL018W	EAF5	31644	279	786.892	0.00855737	0.606448
YEL019C	MMS21	30354	267	1567.36	0.00572849	0.491072
YEL020C		61288	560	1374.46	0.000890935	0.398394
YEL020C-B		7490	65
YEL020W-A	TIM9	10202	87
YEL021W	URA3	29239	267	65155.8	0.000890935	0.89664
YEL022W	GEA2	165666	1459	4892.57	0.0433217	0.832952
YEL023C		78319	682	0		0.46402
YEL024W	RIP1	23365	215	1505.7	0.000890935	1.50854
YEL025C		136068	1188	4532.08	0.000890935	0.499252
YEL026W	SNU13	13569	126	62665.8	0.000890935	8.14665
YEL027W	CUP5	16350	160	17144.8	0.000890935	16.7794
YEL028W		17360	153	0		0.493357
YEL029C	BUD16	35559	312	1547.38		0.448515
YEL030C-A		11238	104
YEL030W	ECM10	70084	644	1020.34	0.000890935	0.472489
YEL031W	SPF1	135267	1215	8847.48	0	1.68101
YEL032C-A		6690	53
YEL032W	MCM3	107516	971	33093.3	0.0223596	0.832733
YEL033W		16094	139	0		3.81163
YEL034C-A		22705	200
YEL034W	HYP2	17114	157	231173	0	15.2845
YEL035C	UTR5	19335	166	0		0.456496
YEL036C	ANP1	58182	500	1682.1	0.000890935	1.52872
YEL037C	RAD23	42366	398	4098.03	0	1.1926
YEL038W	UTR4	25187	227	1784.86	0.000890935	1.8398
YEL039C	CYC7	12532	113	1099.53	0.00293706	0.830604
YEL040W	UTR2	49906	467	8618.4	0.0315067	5.23444
YEL041W	YEF1	55873	495	251.596	0.0099021	0.486212
YEL042W	GDA1	56821	518	4153.39	0.346574	0.791767
YEL043W		106132	956	478.301	0.0301368	0.684757
YEL044W	IES6	18533	166	1445.16	0	1.27857
YEL045C		16468	141	1273.37	0.000890935	0.369092
YEL046C	GLY1	42815	387	69657.2	0.000507057	2.92358
YEL047C		50844	470	5760.93	0.00344849	0.787569
YEL048C		17354	152	4089.04	0.00114192	0.416329
YEL049W	PAU2	12819	120	0		0.608409
YEL050C	RML2	43786	393	1325.17	0.00877401	0.781672
YEL050W-A		7510	63
YEL051W	VMA8	29194	256	7716.5	0.000890935	1.70488
YEL052W	AFG1	58264	509	2200.09	0.0106638	0.678011
YEL053C	MAK10	84302	733	1657.21	0.000890935	0.472815
YEL053W-A		12413	115
YEL054C	RPL12A	17822	165	64501.1	0	14.8877
YEL055C	POL5	115893	1022	2967.33	0.0216608	0.75615
YEL056W	HAT2	45060	401	0		0.799605
YEL057C		27228	233	0		0.325993
YEL058W	PCM1	62066	557	6614	0.0161197	1.70819
YEL059C-A	SOM1	8415	74	300.701	0.000890935	0.499687
YEL059W		11341	102	1237.37	0.000890935	0.358659
YEL060C	PRB1	69621	635	1741.44	0.231049	0.87073
YEL061C	CIN8	113310	1000	199.93	0.0277259	0.801063
YEL062W	NPR2	69858	615	268.212	0.0495105	0.401118
YEL063C	CAN1	65785	590	4929.77	0.0239016	0.839135
YEL064C	AVT2	53323	480	0		0.472218
YEL065W	SIT1	70561	628	1858.5	0.000890935	1.35537
YEL066W	HPA3	20698	179	1093.16	0.231049	0.691487
YEL067C		21721	195	1669.48	0.000890935	0.417501
YEL068C		12910	110	799.441	0.000890935	0.602712
YEL069C	HXT13	62734	564	0		0.321224
YEL070W	DSF1	56470	502	104.588	0.00305351	0.157837
YEL071W	DLD3	55225	496	13377.9	0.0123776	1.85575
YEL072W	RMD6	26815	231	0		0.238823
YEL073C		11960	107	1501.32	0.000890935	0.435166
YEL074W		13062	112	0		0.246396
YEL075C		13994	122	0		0.213268
YEL075W-A		22796	203
YEL076C		24465	216	0		0.19254
YEL076C-A		24170	216	0		0.150428
YEL077C		143091	1277	0		1.91995
YEL077W-A		18618	160
YER001W	MNN1	88529	762	1319.58	0.00322394	0.731127
YER002W	NOP16	26901	231	3414.23	0.0187337	1.80306
YER003C	PMI40	48188	429	10240.6	0.0239016	1.37369
YER004W		25086	231	1585.05	0.000890935	1.73176
YER005W	YND1	71851	630	378.409	0.0198042	0.624669
YER006C-A		12380	105
YER006W	NUG1	57708	520	6517.6	0.000939224	1.60344
YER007C-A	TMA20	20277	181	4507.71	0.00936685	1.79919
YER007W	PAC2	59257	518	1801.62	0.0315067	0.1898
YER008C	SEC3	154694	1336	1125.36	0.0239016	0.604265
YER009W	NTF2	14453	125	22396.6	0.000890935	6.82406
YER010C		25563	234	710.488	0.033007	0.711002
YER011W	TIR1	24906	254	1137.29	0.346574	6.74757
YER012W	PRE1	22516	198	15856.9	0.000612862	3.59929
YER013W	PRP22	130010	1145	2479.74	0.0154033	0.403151
YER014C-A	BUD25	18006	153
YER014W	HEM14	59702	539	4491.81	0.00459038	0.531818
YER015W	FAA2	83437	744	2656.7	0.0266595	0.148717
YER016W	BIM1	38361	344	1944.42	0.0123776	1.02285
YER017C	AFG3	84543	761	2403.48	0.0154033	0.532968
YER018C	SPC25	25244	221	1960.58	0.00415058	0.201058
YER019C-A	SBH2	9606	88	2555.33	0.0346574	2.53764
YER019W	ISC1	53940	477	1822.01	0.0119508	0.647181
YER020W	GPA2	50447	449	2955.41	0.0433217	1.05264
YER021W	RPN3	60392	523	14000.2	0.0301368	1.86692
YER022W	SRB4	78475	687	1997.33	0.017773	0.744131
YER023C-A		7439	70
YER023W	PRO3	30132	286	15518.8	0	2.67899
YER024W	YAT2	103333	923	268.212	0.00835117	0.537484
YER025W	GCD11	57865	527	33095.3	0.000890935	2.73211
YER026C	CHO1	30804	276	5216.39		1.512
YER027C	GAL83	46648	417	2513.85	0.0203867	0.470651
YER028C	MIG3	43119	394	752.605	0	0.218146
YER029C	SMB1	22379	196	1086.18	0	1.17988
YER030W	CHZ1	17462	153	1521.59	0	2.1497
YER031C	YPT31	24469	223	5443.34	0.00900191	2.45288
YER032W	FIR1	98811	876	1165.83		0.337922
YER033C	ZRG8	119349	1076	1738.2	0.000890935	0.336677
YER034W		21190	185	1472.35	0.0115525	0.358977
YER035W	EDC2	16071	145	1615.28	0.0133298	1.33298
YER036C	ARB1	68377	610	23717.7	0.0130782	3.25964
YER037W	PHM8	37719	321	163.558	0.0192541	0.446152
YER038C	KRE29	53771	464	839.473		0.243326
YER038W-A		14348	126
YER039C	HVG1	27687	249	0		0.160674
YER039C-A		7986	72	83.1109	0.000890935
YER040W	GLN3	79382	730	495.128	0.231049	0.166424
YER041W	YEN1	87389	759	109.779	0.0385082	0.213263
YER042W	MXR1	21141	184	2389.31	0.00478033	1.62158
YER043C	SAH1	49125	449	91679.6	0.000890935	12.0499
YER044C	ERG28	17135	148	526.857	0.231049	1.6463
YER044C-A	MEI4	48214	408	0		0.331855
YER045C	ACA1	54592	489	0		0.52089
YER046W	SPO73	16598	143	0		0.641877
YER046W-A		12722	109
YER047C	SAP1	100331	897	251.596	0.0203867	0.154448
YER048C	CAJ1	44855	391	6294.74	0.000890935	1.82456
YER048W-A	ISD11	11266	94	4595.25	0.000890935
YER049W	TPA1	74041	644	4405.38	0.0198042	1.62337
YER050C	RSM18	15835	138	1017.84	0.0105022	1.84705
YER051W	JHD1	56530	492	658.391	0.0182407	0.135982
YER052C	HOM3	58109	527	24572.7	0.0088865	1.11743
YER053C	PIC2	33528	300	6563.48	0.000890935	1.90246
YER053C-A		4459	37	3536.77	0
YER054C	GIP2	62318	548	104.588	0.0173287	0.19542
YER055C	HIS1	32266	297	13664	0.000890935	5.22406
YER056C	FCY2	58201	533	19435.5	0.0231049	5.48336
YER056C-A	RPL34A	13639	121	30389.9	0	6.54875
YER057C	HMF1	13906	129	564.587	0	2.75532
YER058W	PET117	12281	107	0		0.879569
YER059W	PCL6	47007	420	873.471	0.0133298	0.515581
YER060W	FCY21	58050	528	1650.3	0.000890935	0.347734
YER060W-A	FCY22	57327	530	0		1.19252
YER061C	CEM1	47640	442	1390.94	0	0.318558
YER062C	HOR2	27814	250	3601.23	0	2.05363
YER063W	THO1	24137	218	5529.85	0.0110023	1.2571
YER064C		56638	505	1455.94	0.346574	0.831503
YER065C	ICL1	62408	557	12261	0.000890935	0.164329
YER066C-A		19854	166	0		0.397211
YER066W		20686	185	0		0.459291
YER067C-A		12901	107
YER067W		18989	161	5921.35	0	2.24533
YER068C-A		15999	143
YER068W	MOT2	65354	587	3181.45	0.0277259	0.441209
YER069W	ARG5,6	94868	863	994.195	0.000890935	0.612481
YER070W	RNR1	99560	888	298342	0.00900191	1.2935
YER071C		14498	126	671.51	0.0103455	0.623571
YER072W	VTC1	14371	129	15472.3	0.000890935	3.91979
YER073W	ALD5	56620	520	12798.2	0.0108304	1.02418
YER074W	RPS24A	15329	135	33831	0	18.3162
YER074W-A	YOS1	9436	85
YER075C	PTP3	105250	928	645.206	0.0182407	0.135982
YER076C		33466	302	0		0.264026
YER076W-A		13260	115
YER077C		79547	688	508.851	0.016906	0.238796
YER078C		57989	511	4270.38	0.0247553	0.258993
YER078W-A		6263	54
YER079C-A		12599	112
YER079W		23197	210	1329.96	0.0165035	0.825751
YER080W		72414	627	4734.26	0.0173287	0.956179
YER081W	SER3	51193	469	3565.47	0.00361014	0.407946
YER082C	UTP7	62316	554	2630.41	0.0128361	0.713487
YER083C	GET2	31493	285	2406.6	0.000890935	1.10451
YER084W		14313	128	585.698	0.0407734	0.263053
YER084W-A		20288	170
YER085C		20484	173	0		0.297093
YER086W	ILV1	63831	576	6634.88	0.0157533	1.24486
YER087C-A		20007	183	181.973	0.0126027	1.50526
YER087C-B	SBH1	8711	82		0.000890935
YER087W		65880	576	400.919	0.231049	0.477375
YER088C	DOT6	73048	670	2150.59	0.0385082	1.12236
YER088C-A		11926	107
YER088W-B		5208	48
YER089C	PTC2	50388	464	6626.09	0.00693147	0.848101
YER090C-A		3423	29
YER090W	TRP2	56767	507	9510.72	0.017773	1.04005
YER091C	MET6	85859	767	106890	0.0182407	3.21516
YER091C-A		8146	73
YER092W	IES5	14312	125	1602.29	0.00924196	0.651873
YER093C	TSC11	164367	1430	0		0.307379
YER093C-A		15753	137	1541.49	0.00058841	0.675079
YER094C	PUP3	22605	205	39475.6	0.000890935	9.26375
YER095W	RAD51	42963	400	6544.34	0.0115525	0.719094
YER096W	SHC1	56578	512	1149.53	0.000890935	0.11873
YER097W		12728	109	0		0.207036
YER098W	UBP9	86243	754	83.1109	0.0770164	0.172088
YER099C	PRS2	34765	318	4198.46	0	1.03653
YER100W	UBC6	28383	250	1115.32	0.0266595	0.990532
YER101C	AST2	48370	430	786.892	0.0364814	0.156795
YER102W	RPS8B	22489	200	43902.9	0	44.0507
YER103W	SSA4	69650	642	8494.13	0	1.43982
YER104W	RTT105	24413	208	217.489	0.231049	0.360812
YER105C	NUP157	156647	1391	3019.73	0.0210045	0.479421
YER106W	MAM1	35752	302	0		0.232662
YER107C	GLE2	40522	365	1518.41	0.000890935	0.82825
YER107W-A		11675	106
YER109C	FLO8	86648	798	0		0.461174
YER110C	KAP123	122600	1113	23675.8	0.0053319	1.59853
YER111C	SWI4	123805	1093	495.128	0.00491594	0.40125
YER112W	LSM4	21276	187	2447.92	0.00319423	0.947181
YER113C		81545	706	1537.2	0.000890935	0.441695
YER114C	BOI2	115687	1040	1218.36	0.0315067	0.342063
YER115C	SPR6	21512	191	0		0.527445
YER116C	SLX8	30764	274	796.764	0.000890935	0.230946
YER117W	RPL23B	14473	137	96199	0	27.8838
YER118C	SHO1	41125	367	2038.15	0.00729629	0.847786
YER119C	AVT6	48840	448	0		0.300262
YER119C-A		14098	123	0		1.36215
YER120W	SCS2	26925	244	4354.23	0.00125343	2.90298
YER121W		12941	114	0		0.355217
YER122C	GLO3	55093	493	3781.72	0.0123776	1.70611
YER123W	YCK3	60260	524	1191.84	0.0277259	0.42898
YER124C	DSE1	63998	573	2589.25	0.346574	1.01819
YER125W	RSP5	91816	809	2060.59	0.000890935	0.597271
YER126C	NSA2	29722	261	32388.6	0.0099021	1.72417
YER127W	LCP5	40794	357	1202.39	0.0223596	0.941863
YER128W		23488	203	1873.87	0.00592433	0.299834
YER129W	SAK1	126871	1142	631.953	0.00288811	0.318453
YER130C		50319	443	0		0.571258
YER131W	RPS26B	13447	119	243361	0	11.707
YER132C	PMD1	195381	1753	1022.68	0.231049	0.338152
YER133W	GLC7	35907	312	18508.1	0.0113631	2.53777
YER133W-A		13357	113
YER134C		20441	178	3738.24	0	1.26378
YER135C		15421	130	0		0.0821643
YER136W	GDI1	51206	451	8019.66	0	1.98201
YER137C		16603	148	0		0.50376
YER137W-A		11524	101
YER138W-A		3954	34
YER139C		26239	226	4603.81	0.00753421	0.289455
YER140W		64793	556	748.249	0.000890935	0.216884
YER141W	COX15	54658	486	5181.24	0.0138629	1.67993
YER142C	MAG1	34333	296	1087.53	0	0.315227
YER143W	DDI1	47354	428	3132.12	0.0433217	0.371676
YER144C	UBP5	92260	805	251.596	0.0495105	0.50543
YER145C	FTR1	45722	404	8919.55	0.00378769	2.00202
YER145C-A		16018	145
YER146W	LSM5	10423	93	0		2.59732
YER147C	SCC4	72140	624	1174.5	0.00509667	0.295641
YER147C-A		14884	136
YER148W	SPT15	27003	240	4164.3	0.000890935	2.87685
YER148W-A		20822	192
YER149C	PEA2	48164	420	3716.25	0.00877401	0.406654
YER150W	SPI1	14996	148	21220	0.000890935	6.15072
YER151C	UBP3	101916	912	3751.8	0.0154033	0.501309
YER152C		49490	443	1122.83	0	0.65745
YER152W-A		21594	188
YER153C	PET122	29155	254	393.452	0.00835117	0.363031
YER154W	OXA1	44815	402	5251.16	0.000890935	1.09384
YER155C	BEM2	245428	2167	2509.72	0.000264965	0.829372
YER156C		38174	338	2859.71	0	0.932605
YER157W	COG3	92543	801	2531.51	0.00456018	0.354952
YER158C		63711	573	776.164	0.231049	0.237018
YER158W-A		8775	71
YER159C	BUR6	15517	142	3411.18	0	1.65158
YER161C	SPT2	38551	333	1153.82	0.0266595	0.45627
YER162C	RAD4	87203	754	736.176	0.0121605	0.220222
YER163C		26293	232	1087.96	0.0103455	0.90913
YER164W	CHD1	168240	1468	1303.35	0.0364814	0.446893
YER165C-A		13420	118
YER165W	PAB1	64344	577	100115	0.000890935	3.36705
YER166W	DNF1	177797	1571	2016	0	0.53946
YER167W	BCK2	93737	851	2206.52	0.000890935	0.63957
YER168C	CCA1	62484	546	7450.74	0.00435942	0.402517
YER169W	RPH1	90211	796	3118.9	0.0126027	0.602792
YER170W	ADK2	25194	225	1131.53	0.00513442	0.325917
YER171W	RAD3	89785	778	12122.7	0.0223596	0.379299
YER172C	BRR2	246183	2163	2712.42	0.0866434	0.438397
YER172C-A		13972	126
YER173W	RAD24	75726	659	631.953	0.0462098	0.274891
YER174C	GRX4	27493	244	3560.89	0	0.988627
YER175C	TMT1	34768	299	786.892	0	0.328216
YER175W-A		6467	54
YER176W	ECM32	126969	1121	1216.52	0.000890935	0.706996
YER177W	BMH1	30091	267	91015.9	0	12.5499
YER178W	PDA1	46343	420	35696.9	0.00900191	5.41168
YER179W	DMC1	36612	334	0		0.187178
YER180C	ISC10	31655	267	0		0.347856
YER180C-A	SLO1	9735	85
YER181C		12458	107	0		0.465616
YER182W		27698	244	1615.37	0.00976264	0.582885
YER183C	FAU1	24059	211	393.452	0	1.16542
YER184C		91076	794	0		0.202313
YER185W		33732	303	2524.78	0.0210045	0.220988
YER186C		35911	306	0		0.641157
YER187W		15395	141	3887.96	0.000890935	0.454394
YER188C-A		11411	99
YER188W		27312	239	1065.78		0.308921
YER189W		14008	122	0		0.292998
YER190C-A		17367	191
YER190C-B		18602	160
YER190W	YRF1-2	190501	1681	0		2.69817
YFL001W	DEG1	50888	442	3108.63	0.0088865	0.606149
YFL002C	SPB4	69422	606	3100.28	0.0239016	0.871989
YFL003C	MSH4	99224	878	0		0.215271
YFL004W	VTC2	95440	828	2997.69	0.0266595	0.721521
YFL005W	SEC4	23506	215	0		1.7799
YFL007W	BLM10	245993	2143	1556.23	0.115525	0.413276
YFL008W	SMC1	141279	1225	3189.99	0.0277259	0.41426
YFL009W	CDC4	86089	779	0		0.841363
YFL010C	WWM1	22655	211	5060.26	0.00753421	2.38602
YFL010W-A	AUA1	11722	94	0		1.34664
YFL011W	HXT10	60662	546	2386.21	0.000890935	0.181907
YFL012W		17179	148
YFL012W-A		14509	124
YFL013C	IES1	78752	692	1188.7	0.0288811	0.463647
YFL013W-A		28771	267	2473.72	0.000890935	0.71702
YFL014W	HSP12	11693	109	2406.63	0	3.1199
YFL015C		19300	164	0		0.241388
YFL015W-A		11665	105
YFL016C	MDJ1	55561	511	3488.25	0.0130782	1.72555
YFL017C	GNA1	18135	159	2141.04	0.0277259	0.845565
YFL017W-A	SMX2	8482	77	2045.16	0.00233383	0.80541
YFL018C	LPD1	54010	499	15090.5	0	2.02067
YFL019C		13747	117	0		0.314637
YFL020C	PAU5	12845	122	0		0.332063
YFL021C-A		31820	284
YFL021W	GAT1	56327	510	994.195	0.033007	0.303993
YFL022C	FRS2	57511	503	5199.57	0.000890935	2.25017
YFL023W	BUD27	91421	796	1158.23	0.053319	0.476835
YFL024C	EPL1	96737	832	571.22	0.00815467	0.538789
YFL025C	BST1	117754	1029	1095.64	0.0100456	0.317576
YFL026W	STE2	47849	431	5555.59	0.0770164	3.13308
YFL027C	GYP8	57618	497	480.947	0.0126027	0.490088
YFL028C	CAF16	33090	289	1358.16	0.00316506	1.18124
YFL029C	CAK1	42186	368	1060.42	0.00491594	0.307368
YFL030W	AGX1	41907	385	284.573	0.000890935	0.273276
YFL031C-A		3764	33
YFL031W	HAC1	26904	238	7531.37	0.0577623	4.22656
YFL032W		12384	106	0		0.68497
YFL033C	RIM15	196529	1770	161.827	0.000890935	0.399962
YFL034C-A	RPL22B	13827	122	42367.7	0	1.77899
YFL034C-B	MOB2	33276	287	1362.27	0.0385082	0.316652
YFL034W		119495	1073	934.456	0.0108304	0.314292
YFL036W	RPO41	153046	1351	15370.6	0.000890935	0.481332
YFL037W	TUB2	50922	457	24677.7	0.000890935	3.32741
YFL038C	YPT1	23214	206	21174.6	0.000890935	6.13756
YFL039C	ACT1	41689	375	202799	0.000890935	16.0775
YFL040W		60609	540	0		0.952819
YFL041W	FET5	70880	622	3238.55	0.0770164	0.589874
YFL041W-A		7583	63
YFL042C		76347	674	2318.07	0.000890935	0.194336
YFL044C	OTU1	33510	301	2324.83	0.0100456	0.474174
YFL045C	SEC53	29063	254	9136.75	0.017773	6.34788
YFL046W		24018	207	2567.55		0.744218
YFL047W	RGD2	82208	714	1344.45	0.00592433	0.486477
YFL048C	EMP47	50330	445	2771.14	0.053319	0.970997
YFL049W	SWP82	70275	623	2672.78	0.231049	0.294103
YFL050C	ALR2	96683	858	1343.93	0.231049	0.246493
YFL051C		18110	160	0		0.253864
YFL052W		53240	465	0		0.195719
YFL053W	DAK2	62134	591	365.845		0.106042
YFL054C		70507	646	0		0.242901
YFL055W	AGP3	61051	558	0		0.254188
YFL056C	AAD6	23918	212	0		0.187276
YFL057C	AAD16	16595	152	0		0.872775
YFL058W	THI5	38591	340	0		0.278469
YFL059W	SNZ3	32019	298	0		0.356994
YFL060C	SNO3	25132	222	163.558	0.00949517	0.297073
YFL061W		25152	225	0		0.169069
YFL062W	COS4	45312	379	6814.39	0.00602737	1.97519
YFL063W		17473	151	0		0.410707
YFL064C		20427	174	0		0.242793
YFL065C		11785	102	0		0.170611
YFL066C		43828	392	0		0.493862
YFL067W		16473	175	0		0.121347
YFL068W		18593	160	0		0.373319
YFR001W	LOC1	23590	204	2462.98	0	1.49963
YFR002W	NIC96	96173	839	5842.23	0.0198042	0.543928
YFR003C	YPI1	18187	155	910.292	0.000890935	0.848465
YFR004W	RPN11	34398	306	14447.2	0.00502281	3.41275
YFR005C	SAD1	52166	448	140.234	0.099021	0.589606
YFR006W		61753	535	837.72	0.000890935	1.18195
YFR007W		39885	353	134.892	0.0101933	0.335521
[truncated: 4,577 more rows]

## Sheet: Protein Abundance Literature
ORF	Abundance (Literature)	Source (Literature)	Literature Source
YAL003W	150000	33	1) von der Haar and McCarthy 2002 Mol Microbiol 2 531-544
YAL005C	50000	33	2) Singh et al 2007 J Mol Biol 370(2) 315-330
YAL040C	108	5	3) Futcher et al 1999 Mol Cell Biol 19(11) 7357-7368
YBL023C	44000	16	4) Gygi et al 1999 Mol Cell Biol 19(3) 1720-1730
YBL091C	6210	39	5) Cross et al 2002 Mol Biol Cell 13(1) 52-70
YBR011C	150000	33	6) Gemmill et al. 2005 J Biol Chem 280(16) 15510-15517
YBR060C	600	15	7) Maderazo et al. 2000 Mol Cell Biol 20(13) 4591-4603
YBR143C	18000	46	8) Heyer et al 1995 Mol Cell Biol 15(5) 2728-2736
YBR160W	6131.5	5	9) Clever et al 1999 Yeast 15 721-740
YBR193C	6000	33	10) Borggrefe et al. 2001 J Biol Chem 276(50) 47150-47153
YBR202W	30000	17	11) Sancar and Smith 1988 Gene 64(1) 87-96
YCR012W	300000	33	12) Raymond and Kleckner 1993 Mol Gen Genet 238 390-400
YCR093W	4500	32	13) Espenshade et al. 1995 J Cell Biol 131(2) 311-324
YDL022W	10000	33	14) Russell et al 1999 J Biol Chem 274(31) 21943-21952
YDL040C	7660	39	15) Rowley et al 1995 EMBO J 14(11) 2631-2641
YDL042C	1750	22	16) Lei et al 1996 Mol Cell Biol 16(9) 5081-5090
YDL155W	430.5	5	17) Donovan et al 1997 PNAS 94(11) 5611-5616
YDL165W	4500	32	18) Yi et al 2003 PNAS 100(19) 10764-10769
YDL185W	50000	33	19) Gerber et al 2004 PLOS Biol 2(3) e79
YDL229W	50000	33	20) Kawasaki et al 2000 Genes to Cells 5(12) 975-989
YDR005C	2250	44	21) Dekker et al 1992 Nucleic Acids Res 20(11) 2647-2655
YDR172W	120000	46	22) Gerber et al 2003 PNAS 100(12)6940-6945
YDR217C	750	41	23) Franco et al 2005 Genes Dev 19 1365-1375
YDR227W	1150	22	24) Diffley and Stillman 1991 PNAS 88 7864-7868
YDR252W	86100	39	25) Miles and Formosa 1992 PNAS 89 1276-1280
YDR397C	4500	32	26) Jong et al 1987 Mol Cell Biol 7(8) 2947-2955
YDR429C	100000	1	27) Clark and Abelson 1987 J Cell Biol 105(4) 1515-1526
YDR460W	6000	10	28) Horowitz and Abelson 1993 Mol Cell Biol 13(5) 2959-2970
YDR502C	100000	33	29) Jong and Campbell 1986 PNAS 83 877-881
YEL032W	109000	16,17	30) Wilson et al 1995 Nucleic Acids Res 23(24) 5027-5033
YER012W	22000	14	31) Rae et al 1999 Science 284 805-808
YER025W	130500	1	32) Lee and Young 1998 Genes Dev 12(10) 1398-1408
YER055C	22400	4	33) Norbeck and Blomberg 1997 Yeast 13 1519-1534
YER065C	20100	4	34) Pauling et al 2000 Mol Cell Biol 20(6) 2176-2185
YER068W	4500	32	35) Gardner and Fox 2001 Genes Dev 15(2) 147-157
YER091C	40000	33	36) Shen et al 2001 J Biol Chem 276(19) 15768-15775
YER159C	4500	32	37) Franco et al 2005 Genes Dev 19 1365-1375
YFL026W	7600	38	38) David et al 1997 J Biol Chem 272(24) 15553-15561
YFL039C	50000	33	39) Raue et al 2007 J Biol Chem 282(11) 7809-7816
YGL014W	989	19	40) Hao et al 2003 J Biol Chem 278(47)46506-46515
YGL032C	20000	36	41) Gilbert et al 2003 EMBO Rep 4 953-958
YGL048C	22000	14	42) Dick et al 1997 J Biol Chem 272(20) 13372-13379
YGL049C	5400	2	43) Ge et al 2001 PNAS 98(18) 10067-10072
YGL163C	3500	9	44) Desai et al 2006 J Biol Chem 280(8) 6455-6462
YGL173C	40000	8	45) Paiva et al 2002 Biochem J 363 737-744
YGL178W	468	19	46) TvdH and M.F. Tuite, unpublished data
YGL253W	20000	33
YGR005C	32000	10, 32
YGR006W	2000	28
YGR072W	80	7
YGR108W	248.5	5
YGR109C	392	5
YGR144W	20000	3
YGR162W	9400	2
YGR180C	44000	43
YGR186W	40000	32
YGR192C	1100000	33
YGR214W	150000	33
YGR246C	22500	44
YGR254W	100000	33
YGR282C	30000	33
YGR285C	105000	39
YHL034C	20000	26
YHR005C	10000	18
YHR013C	7590	39
YHR064C	67100	39
YHR077C	160	7
YHR174W	650000	33
YHR193C	86100	39
YIL021W	30000	10
YIL038C	4500	32
YIL053W	150000	33
YIL150C	37000	20
YJL008C	2200	4
YJL025W	10000	23
YJL026W	44000	43
YJL052W	20000	33
YJL087C	500	27
YJL115W	10000	37
YJL189W	390000	39
YJR007W	121500	1,2
YJR009C	50000	33
YJR017C	186000	6
YJR086W	10000	18
YJR091C	342	19
YJR104C	60000	31
YJR121W	30000	33
YKL056C	100000	33
YKL058W	40000	32
YKL060C	700000	33
YKL114C	7000	30
YKL152C	350000	33
YKL217W	1670	45
YKR026C	20000	1
YKR059W	800000	1
YKR062W	24000	10
YLL013C	401	19
YLL024C	50000
YLR044C	200000	33
YLR048W	100000	33
YLR055C	40000	32
YLR058C	100000	33
YLR075W	350000	42
YLR079W	107	5
YLR101C	20	35
YLR180W	50000	33
YLR210W	222.5	5
YLR244C	21100	39
YLR274W	12000	17
YLR303W	250000	33
YLR355C	100000	33
YLR359W	6300	4
YLR452C	2000	40
YML065W	600	32
YML070W	10000	33
YML085C	150000	32
YMR038C	10000	31
YMR072W	250000	24
YMR080C	1600	7
YMR116C	205000	33, 39
YMR146C	32000	2
YMR199W	497.5	5
YMR240C	2000	34
YMR260C	50000	1
YMR309C	34000	2
YNL016W	20000	29
YNL037C	25000	21
YNL055C	67400	4
YNL102W	750	25
YNL209W	50000	33
YNL244C	165500	1,2
YNL250W	2000	12
YNR044W	20000	36
YNR050C	30000	33
YOL086C	200000	33
YOL139C	340000	1
YOR136W	25000	21
YOR194C	30000	32
YOR212W	10000	18
YOR259C	22000	14
YOR260W	5000	2
YOR276W	350000	1
YOR375C	150000	33
YOR386W	300	11
YPL037C	86100	39
YPL061W	30000	33
YPL082C	4500	32
YPL085W	4000	13
YPL106C	20000	33
YPL129W	40000	32
YPL218W	5400	4
YPL237W	121500	1,2
YPL256C	1005.5	5
YPR041W	67000	2
YPR042C	381	19
YPR072W	4500	32
YPR086W	30000	10, 32
YPR088C	7850	39
YPR119W	564	5
YPR135W	750	25
YPR163C	155000	1

## Sheet: Protein Half-Lives Literature
ORF	Protein Half Life Literature (min)	Technique used	Literature Source
YAL005C	>300	Pulse-Chase Labelling	Pratt et al 2002 Mol Cell Proteomics 1 579
YAL021C	>300	Pulse-Chase Labelling	Vallari et al 1992 Mol Cell Biol 12(4) 1663
YAL030W	>300	Gal-Promoter shut-off	Gurunathan et al 2002 EMBO J 21(4) 602
YAL038W	>300	Pulse-Chase Labelling	Pratt et al 2002 Mol Cell Proteomics 1 579
YAL040C	10	Gal-Promoter shut-off	Tyers et al 1992 EMBO J 11(5) 1773
YAL062W	>300	Pulse-Chase Labelling	Pratt et al 2002 Mol Cell Proteomics 1 579
YAR007C	35	Gal-Promoter shut-off	Erdeniz and Rothstein 2000 Mol Cell Biol 20(1) 224
YBL015W	>300	Pulse-Chase Labelling	Pratt et al 2002 Mol Cell Proteomics 1 579
YBL017C	>300	Pulse-Chase Labelling	Grote et al 2000 Mol Biol Cell 11(12) 4051
YBL063W	3	Gal-Promoter shut-off	Gordon and Roof 2001 PNAS 98(22) 12515
YBL099W	>300	Pulse-Chase Labelling	Pratt et al 2002 Mol Cell Proteomics 1 579
YBR021W	150	Cycloheximide arrest	Volland et al 1994 JBC 269(13) 9833
YBR023C	150	Pulse-Chase Labelling	Chuang and Schekman 1996 135(3) 597
YBR038W	25	Pulse-Chase Labelling	Chuang and Schekman 1996 135(3) 597
YBR068C	63	Cycloheximide arrest	Omura et al 2001 FEMS Microbiol Lett 194(2) 207
YBR072W	>300	Pulse-Chase Labelling	Pratt et al 2002 Mol Cell Proteomics 1 579
YBR118W	>300	Pulse-Chase Labelling	Zobel-Tropp et al 2000 JBC 275(24) 37150
YBR160W	60	Pulse-Chase Labelling	Farrell and Morgan 2000 Mol Cell Biol 20(3) 749
YBR208C	>300	Pulse-Chase Labelling	Sumrada and Cooper 1978 J Bacteriol 136(1) 234
YCL017C	60	Gal-Promoter shut-off	Li et al 1999 JBC 274(46) 33025
YCL055W	10	Pulse-Chase Labelling	Gammie et al 1999 Mol Cell Biol 19(1) 817
YCR012W	>300	Cycloheximide arrest	Kihara et al 2005 Mol Cell Biol 25(21) 9189
YCR039C	5	Pulse-Chase Labelling	Hochstrasser and Varshavski 1990 Cell 61(4) 697
YCR068W	50	Pulse-Chase Labelling	Epple et al 2001 J bacteriol 183(20) 5942
YCR088W	>300	Pulse-Chase Labelling	Pratt et al 2002 Mol Cell Proteomics 1 579
YDL020C	2	Pulse-Chase Labelling	Xie and Varshavski 2001 PNAS 98(6) 3056
YDL064W	>300	Gal-Promoter shut-off	Betting and Seufert 1996 JBC 271(42) 25790
YDL130W	>300	Pulse-Chase Labelling	Nusspaumer et al 2000 EMBO J 19 (22) 6075
YDL132W	60	Pulse-Chase Labelling	Lammer et al 1998 Genes Dev 12(7) 914
YDL134C	120	Pulse-Chase Labelling	Fellner et al 2003 Genes Dev 17(17) 2138
YDL140C	>300	Pulse-Chase Labelling	Huibregtse et al 1997 PNAS 94(8) 3656
YDL212W	>300	Pulse-Chase Labelling	Gilstring et al 1999 Mol Biol Cell 10(11) 3549
YDL227C	5	Pulse-Chase Labelling	Ivantsiv et al 2006 Mol Cell Biol 26(5) 1579
YDR050C	>300	Pulse-Chase Labelling	Pratt et al 2002 Mol Cell Proteomics 1 579
YDR052C	10	Gal-Promoter shut-off	Oshiro et al 1999 Mol Cell Biol 19(7) 4888
YDR086C	146	Cycloheximide arrest	Esnault et al 1994 JBC 269(44) 27478
YDR099W	>300	Pulse-Chase Labelling	Pratt et al 2002 Mol Cell Proteomics 1 579
YDR113C	15	Gal-Promoter shut-off	Bailly and Reed 1999 Mol Cell Biol 19(10) 6872
YDR143C	>300	Cycloheximide arrest	Xu et al 1993 Mol Cell Biol 13(12) 7553
YDR216W	>300	Pulse-Chase Labelling	Vallari et al 1992 Mol Cell Biol 12(4) 1663
YDR226W	>300	Pulse-Chase Labelling	Pratt et al 2002 Mol Cell Proteomics 1 579
YDR227W	21	Cycloheximide arrest	Dasgupta et al 2004 JBC 279(26) 26830
YDR244W	>300	Pulse-Chase Labelling	Krag et al 2006 JBC 280(9) 7867
YDR253C	30	Gal-Promoter shut-off	Roullion et al 2000 EMBO J 19 282
YDR264C	>300	Cycloheximide arrest	Kihara et al 2005 Mol Cell Biol 25(21) 9189
YDR309C	20	Cycloheximide arrest	Blondel et al 2000 Genetics 155 1033
YDR328C	90	Gal-Promoter shut-off	Zhou and Howley 1998 Mol Cell 2(5) 571
YDR342C	45	Cycloheximide arrest	Krampe et al 1998 FEBS Lett 441(3) 343
YDR343C	45	Cycloheximide arrest	Krampe et al 1998 FEBS Lett 441(3) 343
YDR382W	>300	Pulse-Chase Labelling	Nusspaumer et al 2000 EMBO J 19 (22) 6075
YDR419W	20	Pulse-Chase Labelling	Skoneczna et al 2007 J Mol Biol 366(4) 1074
YDR463W	10	Cycloheximide arrest	Andreasson and Ljungdahl 2002 Genes Dev 16(24) 3158
YDR468C	>300	Cycloheximide arrest	Valdez-Taubas and Pelham 2005 EMBO J 24(14) 2524
YDR497C	>300	Cycloheximide arrest	Lai et al 1995 JBC 270(6) 2525
YDR529C	>300	Pulse-Chase Labelling	van Loon et al 1983 EMBO J 2(10) 1765
YEL009C	5	Pulse-Chase Labelling	Kornitzer et al 1994 EMBO J 13(24) 6021
YEL034W	>300	Pulse-Chase Labelling	Kang and Hershey 1994 JBC 269 6(11) 3934
YEL037C	>300	Pulse-Chase Labelling	Watkins et al 1993 Mol Cell Biol 13(12) 7757
YEL063C	70	Pulse-Chase Labelling	Opekarova et al 1998 Yeast 14(3) 215
YER001W	>300	Cycloheximide arrest	Graham and Krasnov 1995 Mol Biol Cell 6(7) 809
YER014W	120	Pulse-Chase Labelling	Camadro et al 1994 JBC 269(51) 32085
YER028C	>300	Cycloheximide arrest	Dubacq et al 2004 Mol Cell Biol 24(6) 2560
YER091C	>300	Pulse-Chase Labelling	Pratt et al 2002 Mol Cell Proteomics 1 579
YER095W	175	Gal-Promoter shut-off	Asleson and Livingston 2003 Genetics 163(1) 91
YER100W	55	Pulse-Chase Labelling	Walter et al 2001 EMBO J 20(12) 3124
YER126C	30	Pulse-Chase Labelling	Lebreton et al 2006 JBC 281(37) 27099
YER133W	180	Cycloheximide arrest	Nigavekar et al 2002 Arch Biochem Biophys 404(1) 71
YER143W	>300	Pulse-Chase Labelling	Ivantsiv et al 2006 Mol Cell Biol 26(5) 1579
YER177W	>300	Pulse-Chase Labelling	Pratt et al 2002 Mol Cell Proteomics 1 579
YFL001W	23	Pulse-Chase Labelling	Medicherla et al 2004 EMBO Rep 5(7) 692
YFL009W	15	Gal-Promoter shut-off	Zhou and Howley 1998 Mol Cell 2(5) 571
YFL014W	>300	Pulse-Chase Labelling	Pratt et al 2002 Mol Cell Proteomics 1 579
YFL018C	>300	Pulse-Chase Labelling	Pratt et al 2002 Mol Cell Proteomics 1 579
YFL026W	150	Pulse-Chase Labelling	Tipper and Harley 2002 Mol Biol Cell 13(4) 1158
YFL029C	60	Pulse-Chase Labelling	Farrell and Morgan 2000 Mol Cell Biol 20(3) 749
YFL031W	1	Cycloheximide arrest	Pal et al 2007 18(2) 426
YFR033C	>300	Pulse-Chase Labelling	van Loon et al 1983 EMBO J 2(10) 1765
YFR053C	>300	Pulse-Chase Labelling	Grasschopf et al 2001 JBC 276(19) 16216
YGL008C	>300	Cycloheximide arrest	Benito et al 1991 Biochim Biophys Acta 1063 265
YGL040C	240	Pulse-Chase Labelling	Mahler and Lin 1978 J bacteriol 135(1) 54
YGL055W	30	Gal-Promoter shut-off	Braun et al 2002 EMBO J 21(4) 615
YGL105W	>300	Pulse-Chase Labelling	Pratt et al 2002 Mol Cell Proteomics 1 579
YGL116W	26	Cycloheximide arrest	Pan and Chen 2004 Genes Dev 18 1439
YGL144C	150	Pulse-Chase Labelling	Andoh et al 2000 Mol Cell Biol 20 (18) 6712
YGL156W	>300	Pulse-Chase Labelling	Yoshihisa et al 1990 JBC 265(36) 22418
YGL181W	210	Pulse-Chase Labelling	Saito et al 2002 JBC 277(37) 33624
YGL206C	120	Pulse-Chase Labelling	Chu et al 1996 JBC 271(51) 33123
YGL207W	>300	Cycloheximide arrest	O'Donnel et al 2004 NAR 32(19) 5894
YGR054W	17	Gal-Promoter shut-off	Komar et al 2005 JBC 280(16) 15601
YGR109C	4	Gal-Promoter shut-off	Jackson et al 2006 Mol Cell Biol 26(6) 2456
YGR140W	>300	Gal-Promoter shut-off	Kaplan et al 1997 Cell 91(4) 491
YGR162W	>300	Gal-Promoter shut-off	Berset et al 1998 PNAS 95(8) 4264
YGR175C	60	Cycloheximide arrest	Ruckenstuhl et al 2007 Antimicrob Agents Chemother 51(1) 275
YGR192C	>300	Pulse-Chase Labelling	Pratt et al 2002 Mol Cell Proteomics 1 579
YGR254W	>300	Pulse-Chase Labelling	Pratt et al 2002 Mol Cell Proteomics 1 579
YGR281W	42	Pulse-Chase Labelling	Katzmann et al 1999 Mol Cell Biol 19(4) 2998
YHR174W	>300	Pulse-Chase Labelling	Pratt et al 2002 Mol Cell Proteomics 1 579
YIL046W	25	Cycloheximide arrest	Blondel et al 2000 Genetics 155 1033
YIR017C	30	Gal-Promoter shut-off	Roullion et al 2000 EMBO J 19 282
YJL006C	60	Pulse-Chase Labelling	Hautbergue and Goguel 1999 Mol Cell Biol
YJL034W	>300	Pulse-Chase Labelling	Pratt et al 2002 Mol Cell Proteomics 1 579
YJL106W	5	Pulse-Chase Labelling	Guttmann-Raviv et al 2002 Mol Cell Biol 22(7) 2047
YJL157C	22	Gal-Promoter shut-off	Blondel et al. 2000 EMBO J. 19 (22) 6085
YJL166W	225	Pulse-Chase Labelling	van Loon et al 1983 EMBO J 2(10) 1765
YJL187C	40	Gal-Promoter shut-off	Yang et al 2000 Mol Cell Biol 20(21) 8143
YJL194W	14	Gal-Promoter shut-off	Drury et al 1997 EMBO J 16(19) 5966
YJL204C	35	Cycloheximide arrest	Galan et al 2001 Mol Cell Biol 21(9) 3105
YJR009C	>300	Pulse-Chase Labelling	Pratt et al 2002 Mol Cell Proteomics 1 579
YJR047C	>300	Pulse-Chase Labelling	Kang and Hershey 1994 JBC 269 6(11) 3934
YJR049C	35	Pulse-Chase Labelling	Guttmann-Raviv et al 2002 Mol Cell Biol 22(7) 2047
YJR060W	30	Gal-Promoter shut-off	Roullion et al 2000 EMBO J 19 282
YJR068W	>300	Cycloheximide arrest	Hirschman et al 1997 JBC 272(1) 240
YJR090C	5	Cycloheximide arrest	Blondel et al 2000 Genetics 155 1033
YKL060C	>300	Pulse-Chase Labelling	Pratt et al 2002 Mol Cell Proteomics 1 579
YKL085W	>300	Pulse-Chase Labelling	Pratt et al 2002 Mol Cell Proteomics 1 579
YKL101W	2	Gal-Promoter shut-off	Burton and Solomon 2000 Mol Cell Biol 20(13) 4614
YKL103C	60	Pulse-Chase Labelling	Klionsky et al 1992 J Cell Biol 119(2) 287
YKL178C	20	Pulse-Chase Labelling	Davis et al 1993 J Cell Biol 122(1) 53
YKL182W	>300	Pulse-Chase Labelling	Egner et al 1993 JBC 268(36)27269
YKL184W	90	Pulse-Chase Labelling	Chattopadhyay et al 2005 PNAS 102(45) 16158
YKL188C	>300	Pulse-Chase Labelling	Shani and Valle 1996 PNAS 93 11901
YKL209C	13	Pulse-Chase Labelling	Kölling and Hollenberg 1994 EMBO J.
YKR002W	>300	Cycloheximide arrest	Mizrahi and Moore 2000 Mol Cell Biol 20(8) 2794
YKR039W	55	Pulse-Chase Labelling	Gilstring et al 1999 Mol Biol Cell 10(11) 3549
YKR097W	150	Pulse-Chase Labelling	Muller et al 1981 JBC 256(2) 723
YLL039C	120	Gal-Promoter shut-off	Hanna et al 2003 Mol Cell Biol 23 (24) 9251
YLR009W	90	Cycloheximide arrest	Saveanu et al 2007 Mol Cell Biol 27(8) 2897
YLR044C	>300	Pulse-Chase Labelling	Pratt et al 2002 Mol Cell Proteomics 1 579
YLR058C	>300	Pulse-Chase Labelling	Pratt et al 2002 Mol Cell Proteomics 1 579
YLR079W	15	Gal-Promoter shut-off	Zhou and Howley 1998 Mol Cell 2(5) 571
YLR081W	60	Cycloheximide arrest	Horak et al 2002 JBC 277(10) 8248
YLR240W	>300	Pulse-Chase Labelling	Herman and Emr 1990 Mol Cell Biol 10(12) 6742
YLR246W	100	Cycloheximide arrest	Mitchell et al 2006 J Lipid Res 47(6) 1118
YLR355C	>300	Pulse-Chase Labelling	Pratt et al 2002 Mol Cell Proteomics 1 579
YLR362W	200	Gal-Promoter shut-off	Esch and Errede 2002 PNAS 99(14) 9160
YLR377C	30	Cycloheximide arrest	Chiang et al 1996 JBC 271(17) 9934
YLR378C	120	Cycloheximide arrest	Junne et al Mol Biol Cell 17(9) 4063
YLR411W	90	Gal-Promoter shut-off	Marjorette et al 2000 JBC 275(43) 33244
YLR442C	>300	Cycloheximide arrest	Dasgupta et al 2004 JBC 279(26) 26830
YLR450W	90	Cycloheximide arrest	Hampton et al 1996 PNAS 93
YLR452C	30	Cycloheximide arrest	Dohlman et al Mol Cell Biol 16(9) 5194
YML032C	15	Gal-Promoter shut-off	Asleson and Livingston 2003 Genetics 163(1) 91
YML058W	16	Gal-Promoter shut-off	Zhao et al 2001 EMBO J 20(13) 3544
YML065W	40	Gal-Promoter shut-off	Hori et al 1996 Mol Biol Cell 7(3) 409
YML069W	>300	Cycloheximide arrest	Dasgupta et al 2004 JBC 279(26) 26830
YML075C	240	Pulse-Chase Labelling	Hampton and Rine 1994 J Cell Biol 125 299
YML088W	60	Pulse-Chase Labelling	Ivantsiv et al 2006 Mol Cell Biol 26(5) 1579
YML112W	30	Pulse-Chase Labelling	Hautbergue and Goguel 1999 Mol Cell Biol
YMR032W	55	Gal-Promoter shut-off	Blondel et al EMBO J 2005 24(7) 1440
YMR037C	60	Pulse-Chase Labelling	Chi et al 2001 Genes Dev 15(9) 1078
YMR043W	120	Cycloheximide arrest	Abraham and Vershon 2005 Eukaryotic Cell 4(11) 1808
YMR094W	15	Pulse-Chase Labelling	Russell et al 1999 J Cell Biol 145(5) 933
YMR145C	>300	Cycloheximide arrest	Augustin et al 2004 JBC 280(4) 2691
YMR168C	>300	Gal-Promoter shut-off	Kaplan et al 1997 Cell 91(4) 491
YMR297W	>300	Pulse-Chase Labelling	Klionsky et al 1992 J Cell Biol 119(2) 287
YMR307W	>300	Pulse-Chase Labelling	Schimmoller et al 1995 EMBO J 14(7) 1329
YMR309C	>300	Gal-Promoter shut-off	Greenberg et al 1998 JBC 273(36) 23485
YNL025C	90	Gal-Promoter shut-off	Cooper et al 1997 EMBO J
YNL079C	>300	Pulse-Chase Labelling	Pratt et al 2002 Mol Cell Proteomics 1 579
YNL098C	>300	Pulse-Chase Labelling	Whistler and Rine 1997 JBC 272(30)18790
YNL102W	270	Pulse-Chase Labelling	Falconi et al 1993 PNAS 90 10519
YNL103W	8	Gal-Promoter shut-off	Roullion et al 2000 EMBO J 19 282
YNL238W	150	Pulse-Chase Labelling	Spelbrink and Nothwehr 1999 Mol Biol Cell 10(12) 4263
YOL011W	>300	Cycloheximide arrest	Merkel et al 2005 Biochem J 387(2) 489
YOL016C	>300	Pulse-Chase Labelling	Mandal et al 2007 J Cell Biol 176(3) 319
YOL018C	>300	Pulse-Chase Labelling	Bryant and James 2001 EMBO J 20(13) 3380
YOL020W	182	Pulse-Chase Labelling	Beck et al 1999 J Cell Biol 146 1227
YOL068C	>300	Pulse-Chase Labelling	Onodera and Osumi 2004 JBC 279(16) 16071
YOL110W	100	Cycloheximide arrest	Mitchell et al 2006 J Lipid Res 47(6) 1118
YOL122C	15	Pulse-Chase Labelling	Liu and Culotta 1999 JBC 274(8) 4863
YOL126C	24	Pulse-Chase Labelling	Minard and McAlister-Henn 1992 JBC 267(24) 17458
YOL130W	>300	Pulse-Chase Labelling	Grasschopf et al 2001 JBC 276(19) 16216
YOL139C	>300	Gal-Promoter shut-off	Komar et al 2005 JBC 280(16) 15601
YOL154W	>300	Pulse-Chase Labelling	Pratt et al 2002 Mol Cell Proteomics 1 579
YOR020C	>300	Pulse-Chase Labelling	Pratt et al 2002 Mol Cell Proteomics 1 579
YOR034C	15	Cycloheximide arrest	Kihara et al 2005 Mol Cell Biol 25(21) 9189
YOR058C	60	Gal-Promoter shut-off	Huang et al 2001 J Cell Biol 154 (1) 85
YOR132W	>300	Pulse-Chase Labelling	Seaman and Williams Mol Biol Cell 13 2856
YOR136W	>300	Pulse-Chase Labelling	Pratt et al 2002 Mol Cell Proteomics 1 579
YOR153W	75	Pulse-Chase Labelling	Egner et al 1995 Mol Cell Biol 15(11) 5879
YOR212W	>300	Cycloheximide arrest	Hirschman et al 1997 JBC 272(1) 240
YOR253W	150		Andoh et al 2000 Mol Cell Biol 20 (18) 6712
YOR270C	>300	Pulse-Chase Labelling	Hill and Stevens 1995 JBC 270(38) 22329
YPL038W	30	Gal-Promoter shut-off	Roullion et al 2000 EMBO J 19 282
YPL061W	>300	Pulse-Chase Labelling	Onodera and Osumi 2004 JBC 279(16) 16071
YPL093W	240	Pulse-Chase Labelling	Lebreton et al 2006 JBC 281(37) 27099
YPL106C	>300	Pulse-Chase Labelling	Pratt et al 2002 Mol Cell Proteomics 1 579
YPL111W	70	Cycloheximide arrest	Bossinger and Cooper 1977 J Bacteriol 131(1) 163
YPL147W	>300	Pulse-Chase Labelling	Shani and Valle 1996 PNAS 93 11901
YPL154C	>300	Pulse-Chase Labelling	Pratt et al 2002 Mol Cell Proteomics 1 579
YPL203W	120	Pulse-Chase Labelling	Mandal et al 2007 J Cell Biol 176(3) 319
YPL218W	100	Cycloheximide arrest	Chen et al 1998 Mol Cell Biol 18(12) 7139
YPL231W	>300	Pulse-Chase Labelling	Egner et al 1993 JBC 268(36)27269
YPL256C	5	Pulse-Chase Labelling	Barral et al 1995 Genes Dev 9 399
YPR065W	10	Cycloheximide arrest	Zitomer et al 1997 Methods 11 279
YPR074C	>300	Pulse-Chase Labelling	Pratt et al 2002 Mol Cell Proteomics 1 579
YPR080W	>300	Pulse-Chase Labelling	Zobel-Tropp et al 2000 JBC 275(24) 37150
YPR088C	70	Pulse-Chase LabellingGal-Promoter shut-off	Arnold and Wittrup 1994 JBC 269(48) 30412
YPR119W	1	Gal-Promoter shut-off	Hwang and Murray 1997 Mol Cell Biol 8(10) 1877
YPR120C	10	Pulse-Chase Labelling	Seufert et al 1995 Nature 373 78
YPR122W	90	Pulse-Chase Labelling	Meacham et al 1999 274(48) 34396
YPR124W	90	Gal-Promoter shut-off	Marjorette et al 2000 JBC 275(43) 33244
